# Supplementary material for: ChemRAP uncovers specific mRNA translation regulation via RNA 5′ phospho-methylation
Source: EMBO Rep. 2024 Jan 23;25(3):1570–88. doi: 10.1038/s44319-024-00059-z (PMC10933402; doi:10.1038/s44319-024-00059-z)
Supplement: Supplementary file 2 — Data Set EV1 [file 44319_2024_59_MOESM2_ESM.xlsx]

## Sheet: Dataset EV1
Dataset EV1 | List of RNA binders and positive binders of 5’Pme2 modification. Shown are all values for all plotted proteins that fall within the lower right hand quadrant of Fig 1C and Fig 1D: heavy over light log2 (H/L) ratio in forward experiment, reverse experiment as well as their score which is the distance from the medians (the intersection of the black lines on the plots) to the point in …

## Sheet: miR145-5'P_beads_1
Genes	H/L ratio (log2) Forward	H/L ratio (log2) Reverse	Score
GN=TOE1	6.64904	-7.40221	9.95
GN=YTHDC2	5.62355	-5.7104	8.01455
GN=XRN1	6.88319	-5.06564	8.54628
GN=XRN2	5.2294	-4.64664	6.99556
GN=STAU2	5.33121	-4.47649	6.96137
GN=ILF3	5.46288	-4.02105	6.78321
GN=HNRNPUL1	4.48086	-3.82475	5.89125
GN=CKAP2	2.79306	-3.44782	4.43718
GN=YTHDF2	2.16381	-3.22925	3.88717
GN=PRKDC	3.59449	-3.11456	4.75614
GN=MB21D1	2.95626	-2.89482	4.13756
GN=LEMD2	0.93258	-2.81361	2.96414
GN=DHX9	4.45786	-2.75018	5.23794
GN=STRBP	2.84019	-2.6689	3.8974
GN=ILF2	4.98276	-2.6097	5.62481
GN=BANF1	0.814172	-2.55652	2.68303
GN=DDX1	4.4991	-2.53148	5.1624
GN=AGO2	2.01487	-2.48008	3.19539
GN=EMD	2.41372	-2.35538	3.37251
GN=RBM28	3.69795	-2.28748	4.34826
GN=DHX30	3.60331	-2.27934	4.26371
GN=REXO4	1.57607	-2.27636	2.76872
GN=TMPO	1.38749	-2.22821	2.62489
GN=XRCC5	2.98234	-2.20615	3.70964
GN=SUB1	1.15769	-2.16508	2.45516
GN=XRCC6	2.70376	-2.04646	3.39092
GN=UBP1	2.4248	-1.94446	3.10815
GN=IGF2BP1	2.41558	-1.93458	3.09478
GN=ETFA	0.181895	-1.87251	1.88132
GN=IGF2BP3	2.36512	-1.69846	2.9118
GN=SPATS2	2.80438	-1.62069	3.239
GN=DKC1	2.11442	-1.56332	2.62959
GN=TPM3	0.28691	-1.56031	1.58647
GN=RPA3	1.34766	-1.54472	2.04996
GN=NHP2	1.33802	-1.50605	2.01456
GN=IMPDH2	0.36356	-1.49367	1.53728
GN=ADAR	1.84086	-1.42954	2.33074
GN=SRP14	1.07198	-1.42776	1.7854
GN=EEF1E1	4.42893	-1.39209	4.64255
GN=RPA1	2.52188	-1.35114	2.86103
GN=NOP10	1.21299	-1.23273	1.72944
GN=SSBP1	1.48616	-1.16829	1.89039
GN=TFCP2	2.923	-1.03962	3.10237
GN=PTGES3	0.164365	-0.984421	0.998048
GN=RSL1D1	1.42804	-0.957335	1.71924
GN=DARS	4.68087	-0.930418	4.77245
GN=HSPA9	0.437965	-0.929644	1.02764
GN=HSPD1	0.600027	-0.927281	1.10448
GN=EPRS	4.63982	-0.925341	4.7312
GN=HNRNPU	1.80904	-0.918964	2.02907
GN=MARS	4.49105	-0.829297	4.56698
GN=CPS1	0.220858	-0.752676	0.78441
GN=PKP3	0.114117	-0.713792	0.722857
GN=EIF5A	0.042713	-0.692297	0.693614
GN=LARS	4.27689	-0.689581	4.33212
GN=KARS	4.60065	-0.647607	4.64601
GN=IARS	3.55492	-0.644175	3.61281
GN=HIST1H2AJ	0.968937	-0.62483	1.15293
GN=PCBP2	2.21418	-0.561388	2.28424
GN=RARS	4.58219	-0.556926	4.61591
GN=RPL26	0.178794	-0.546483	0.574988
GN=HIST2H3PS2	0.700116	-0.526474	0.875978
GN=TUBB	0.0324426	-0.511775	0.512802
GN=ATP5A1	1.52045	-0.489694	1.59737
GN=RPL31	0.33262	-0.482819	0.586302
GN=YWHAZ	0.182153	-0.476719	0.510334
GN=HIST1H2AC	0.920409	-0.470612	1.03374
GN=TOP2A	2.29901	-0.439612	2.34066
GN=MAFK	0.460378	-0.401993	0.611184
GN=RPS27A	0.342931	-0.388397	0.518125
GN=RUVBL2	0.377941	-0.382108	0.537444
GN=TOP1	1.63858	-0.373425	1.68059
GN=QARS	4.13976	-0.370092	4.15627
GN=HIST2H3A	1.01248	-0.369717	1.07787
GN=H2AFV	1.11452	-0.35452	1.16955
GN=H2BFS	1.25916	-0.349914	1.30688
GN=HIST1H2BM	1.25506	-0.33913	1.30007
GN=TMPO	1.38749	-0.330948	1.42641
GN=RRP1B	0.818993	-0.280216	0.865604
GN=RPL24	0.548404	-0.265496	0.609291
GN=EIF2S3	1.81725	-0.262849	1.83616
GN=RPL23A	0.315428	-0.255074	0.405656
GN=DDX56	0.409698	-0.210491	0.460607
GN=HIST1H4A	0.897328	-0.20059	0.919475
GN=PCBP1	1.62336	-0.182043	1.63353
GN=PDCD11	0.307168	-0.180332	0.356191
GN=ETFB	0.266486	-0.17155	0.316929
GN=PHGDH	0.340042	-0.151694	0.372343
GN=PRPF19	0.226626	-0.150921	0.27228
GN=FUBP3	0.548304	-0.138862	0.565614
GN=RUVBL1	0.381878	-0.114414	0.39865
GN=TBL3	0.308824	-0.11203	0.328516
GN=RPL27A	0.111545	-0.0954473	0.146807
GN=YBX1	0.96234	-0.092599	0.966784
GN=DDX5	0.358887	-0.0677	0.365217
GN=HNRNPH1	0.0209591	-0.0525792	0.0566026
GN=RPL18A	0.476251	-0.0452573	0.478397
GN=MAP7	0.970507	-0.0445392	0.971528
GN=MCM7	0.110325	-0.0396412	0.11723
GN=WDR12	0.811922	-0.0163361	0.812086
GN=RPA2	1.83262	-0.0117667	1.83266
GN=PTBP1	0.615782	-0.0109481	0.615879

## Sheet: miR145-5'P_beads_2
Genes	H/L ratio (log2) Forward	H/L ratio (log2) Reverse	Score
GN=TOE1	7.48117	-7.51139	10.6014
GN=YTHDC2	7.73905	-5.81958	9.68299
GN=XRN1	7.66551	-5.17482	9.24872
GN=XRN2	4.70617	-4.75582	6.69073
GN=STAU2	5.58734	-4.58567	7.22819
GN=ILF3	3.67092	-4.13023	5.5258
GN=HNRNPUL1	6.03619	-3.93393	7.20495
GN=ENO1	0.742842	-3.61183	3.68743
GN=CKAP2	2.3889	-3.557	4.28475
GN=YTHDF2	4.00783	-3.33843	5.21611
GN=PRKDC	4.29393	-3.22374	5.36939
GN=MB21D1	3.41256	-3.004	4.54638
GN=DHX9	2.75061	-2.85935	3.96759
GN=STRBP	1.81458	-2.77808	3.3182
GN=ILF2	4.22206	-2.71888	5.02176
GN=KRT5	0.544652	-2.71761	2.77165
GN=BANF1	0.738811	-2.6657	2.76618
GN=CTSD	1.46635	-2.61262	2.99599
GN=AGO2	2.89026	-2.58926	3.88045
GN=EMD	2.99691	-2.46456	3.88014
GN=RBM28	3.17811	-2.39666	3.9805
GN=DHX30	1.86137	-2.38852	3.02816
GN=TMPO	0.835854	-2.33739	2.48235
GN=XRCC5	2.85394	-2.31533	3.67501
GN=SUB1	4.10699	-2.27426	4.69464
GN=LSM14A	3.76914	-2.22108	4.37488
GN=LSM14A	2.96893	-2.22108	3.7078
GN=MYL6	1.12966	-2.19538	2.46898
GN=XRCC6	2.28351	-2.15563	3.14025
GN=IGF2BP1	1.32165	-2.04376	2.43387
GN=ETFA	2.26618	-1.98169	3.01042
GN=S100A11	1.67846	-1.93957	2.56498
GN=IGF2BP3	2.0511	-1.80764	2.73397
GN=PKM	1.69459	-1.74955	2.43569
GN=PPIA	2.29533	-1.70587	2.85982
GN=DKC1	0.521468	-1.6725	1.75191
GN=RPA3	2.49442	-1.6539	2.99291
GN=PDCD6	1.35965	-1.62067	2.11547
GN=NHP2	0.955408	-1.61522	1.87663
GN=IMPDH2	2.01779	-1.60285	2.57694
GN=SKP1	2.42531	-1.5837	2.89659
GN=TUBA4A	1.04984	-1.54911	1.87133
GN=ADAR	0.810929	-1.53872	1.73933
GN=SRP14	0.114787	-1.53694	1.54122
GN=APRT	2.2313	-1.50527	2.69156
GN=EEF1E1	0.210446	-1.50127	1.51595
GN=NKRF	0.575991	-1.46207	1.57144
GN=RPA1	2.57126	-1.46032	2.95701
GN=NOP10	0.578684	-1.34191	1.46137
GN=PGK1	1.63042	-1.30977	2.09136
GN=SSBP1	1.15593	-1.27747	1.72282
GN=PFN1	1.76928	-1.26263	2.17361
GN=LSM4	0.813157	-1.25219	1.49305
GN=ARF4	0.98776	-1.20136	1.55529
GN=TFCP2	3.41115	-1.1488	3.5994
GN=CFL1	1.14546	-1.14411	1.61897
GN=LGALS1	0.484986	-1.0706	1.17533
GN=GAPDH	1.51262	-1.05937	1.84669
GN=DARS	2.49708	-1.0396	2.70484
GN=HSPA9	1.60272	-1.03882	1.90994
GN=HSPD1	1.86083	-1.03646	2.13001
GN=EPRS	1.19194	-1.03452	1.57828
GN=HNRNPU	1.57746	-1.02814	1.88294
GN=TAGLN2	2.32508	-1.02409	2.54062
GN=CAPNS1	0.407675	-1.00516	1.08469
GN=HSPA6	1.32147	-1.00356	1.65935
GN=EEF1A1P5	2.164	-0.988545	2.3791
GN=MARS	0.432439	-0.938476	1.03332
GN=DSTN	2.1656	-0.918656	2.35239
GN=RAB11A	2.23009	-0.870778	2.39407
GN=CPS1	1.70256	-0.861855	1.90827
GN=PKP3	0.375981	-0.822972	0.904789
GN=LARS	1.23956	-0.79876	1.47463
GN=FLOT2	0.2314	-0.762213	0.796564
GN=KARS	1.08283	-0.756786	1.32108
GN=IARS	0.698411	-0.753354	1.02729
GN=NUPL1	0.133685	-0.695837	0.708562
GN=ZC3H15	0.872867	-0.684918	1.10951
GN=PRDX1	1.4306	-0.677604	1.58296
GN=PCBP2	3.73989	-0.670567	3.79953
GN=RARS	1.18259	-0.666105	1.35729
GN=HIST2H3PS2	0.0316968	-0.635653	0.636443
GN=TUBB4B	1.62705	-0.622775	1.74217
GN=TUBB	2.05785	-0.620954	2.14949
GN=TCEB1	1.37238	-0.619053	1.50554
GN=ATP5A1	1.92294	-0.598873	2.01404
GN=YWHAZ	2.09519	-0.585898	2.17557
GN=HIST1H2AC	0.191716	-0.579791	0.610666
GN=TOP2A	1.55035	-0.548791	1.64461
GN=MAFK	0.286343	-0.511172	0.585909
GN=KRT77	1.76116	-0.507589	1.83285
GN=RUVBL2	0.730324	-0.491287	0.880191
GN=TOP1	0.566603	-0.482604	0.744275
GN=QARS	0.94698	-0.479271	1.06135
GN=HIST2H3A	0.3086	-0.478896	0.569715
GN=H2AFV	0.471761	-0.463699	0.661495
GN=H2BFS	0.760135	-0.459093	0.888016
GN=TMPO	0.835854	-0.440128	0.94465
GN=HSPA5	0.213223	-0.436862	0.48612
GN=EIF2S3	1.32477	-0.372028	1.37602
GN=HSPA1A	0.69049	-0.371332	0.784005
GN=HSPA8	0.17247	-0.370219	0.408422
GN=HIST2H2AB	1.09773	-0.336822	1.14824
GN=DDX56	0.524613	-0.31967	0.614335
GN=HIST1H4A	0.403953	-0.309769	0.509053
GN=PCBP1	3.13355	-0.291222	3.14705
GN=RPS26P11	0.0585871	-0.289775	0.295638
GN=HADHA	0.239042	-0.289512	0.375444
GN=ETFB	2.88029	-0.280729	2.89394
GN=ATP5D	1.58704	-0.279554	1.61147
GN=SFPQ	0.461826	-0.269664	0.534791
GN=KRT17	0.11302	-0.262549	0.285842
GN=PHGDH	1.26464	-0.260873	1.29127
GN=PRPF19	0.445804	-0.2601	0.516133
GN=NUP98	0.0845551	-0.255855	0.269465
GN=RUVBL1	0.946078	-0.223593	0.972141
GN=TBL3	0.668787	-0.221209	0.704421
GN=DDX39B	1.11348	-0.218202	1.13466
GN=FAM120A	0.526967	-0.185661	0.558717
GN=DDX5	1.14781	-0.176879	1.16136
GN=RPL23	0.0357932	-0.171781	0.17547
GN=KPNA2	0.750482	-0.163685	0.768125
GN=HNRNPH1	0.808574	-0.161758	0.824596
GN=RPL18A	0.19923	-0.154436	0.252078
GN=RPS7	0.654364	-0.149059	0.671127
GN=WDR12	1.16671	-0.125515	1.17345
GN=ERH	0.103608	-0.122467	0.160414
GN=RPA2	3.10974	-0.120946	3.11209
GN=PTBP1	0.483977	-0.120127	0.498662
GN=RPL11	0.0506376	-0.109179	0.120351
GN=CSNK2B	0.409378	-0.108135	0.423419
GN=KPNA4	1.84828	-0.106281	1.85133
GN=CCT4	1.14909	-0.0911914	1.1527
GN=KIF20A	0.332833	-0.075804	0.341356
GN=RPL12	0.150695	-0.0722936	0.167139
GN=INCENP	0.0302508	-0.0617013	0.068718
GN=TRIP13	0.715581	-0.0447361	0.716978
GN=NOP56	0.120694	-0.0419648	0.127782
GN=SMU1	0.660013	-0.0222761	0.660389
GN=LMNA	0.393157	-0.0180218	0.393569
GN=ATAD3A	0.364939	-0.0167153	0.365322
GN=NONO	1.14605	-0.0146491	1.14614
GN=HSPB1	1.27455	-0.01378	1.27463
GN=HNRNPL	0.410048	-0.00846821	0.410136

## Sheet: miR145-5'Pme2_miR145-5'P_1
Genes	H/L ratio (log2) Forward	H/L ratio (log2) Reverse	Score
GN=EEF1E1	0.364972	-2.85133	2.87459
GN=KARS	1.40065	-2.6847	3.0281
GN=LARS	1.35234	-2.61537	2.94431
GN=EPRS	1.388	-2.61174	2.95766
GN=HNRNPUL2	1.42485	-2.57413	2.94217
GN=IARS	1.31303	-2.57299	2.88865
GN=DARS	0.970107	-2.45155	2.63651
GN=QARS	1.29709	-2.4421	2.7652
GN=AIMP1	3.43408	-2.38739	4.18241
GN=AIMP2	3.35373	-2.25731	4.04264
GN=RARS	1.20433	-2.23874	2.54212
GN=MARS	1.5126	-2.20456	2.67358
GN=HIST1H1E	2.04475	-1.20596	2.37388
GN=TARBP2	0.313468	-1.18726	1.22794
GN=ZNF385A	3.11991	-0.979855	3.27016
GN=ADAR	0.0970314	-0.958549	0.963447
GN=HIST1H1B	1.29126	-0.924875	1.58832
GN=TMPO	1.59236	-0.833382	1.79726
GN=AKAP8	0.237628	-0.791081	0.826001
GN=HNRNPL	0.853231	-0.68384	1.09345
GN=CHCHD3	2.72968	-0.661934	2.80879
GN=HNRNPUL1	0.0644333	-0.643058	0.646278
GN=PRPF19	0.480844	-0.621757	0.785998
GN=RPS21	0.0381234	-0.552539	0.553853
GN=ELAVL1	2.51093	-0.544375	2.56926
GN=MAP7	0.414426	-0.500876	0.650097
GN=TRIM29	0.558187	-0.496232	0.746873
GN=MAGOHB	0.00488181	-0.463951	0.463977
GN=RPL7A	1.02346	-0.427549	1.10918
GN=SMC3	1.25515	-0.413617	1.32154
GN=MKI67	1.00871	-0.37864	1.07744
GN=FOLR1	2.07544	-0.357865	2.10607
GN=ISG20L2	2.09686	-0.301575	2.11844
GN=NPM1	0.685647	-0.295875	0.746762
GN=RPS19	0.0234038	-0.272399	0.273403
GN=MATR3	0.984143	-0.262259	1.01849
GN=PSMA5	1.13827	-0.261371	1.16789
GN=DDX21	0.334465	-0.254625	0.420358
GN=HNRNPR	1.06852	-0.248772	1.0971
GN=KRT4	0.602098	-0.230485	0.644705
GN=LMNA	0.840793	-0.217015	0.868348
GN=EFTUD2	0.972352	-0.215622	0.995973
GN=SF3B3	1.34552	-0.204932	1.36104
GN=NUMA1	1.21858	-0.201421	1.23511
GN=EMG1	1.2651	-0.193813	1.27986
GN=H2AFY	1.24037	-0.18325	1.25384
GN=RRP1B	0.200129	-0.180126	0.269253
GN=NIP7	0.0322775	-0.164077	0.167222
GN=SF3A1	1.51892	-0.142652	1.52561
GN=HIST1H1C	1.05175	-0.130607	1.05983
GN=RPS14	0.276299	-0.126463	0.303865
GN=LMNB1	1.07782	-0.104948	1.08291
GN=RPL17	0.129468	-0.104311	0.166261
GN=KRT7	0.713574	-0.101846	0.720805
GN=SNRNP200	0.334562	-0.0921542	0.347022
GN=HNRNPC	1.30874	-0.0901825	1.31184
GN=AGO2	0.347015	-0.0839855	0.357033
GN=RPL10A	0	-0.0800515	0.0800515
GN=EIF6	2.09692	-0.0790188	2.09841
GN=RPL8	1.16599	-0.0728383	1.16827
GN=CEBPB	0.270432	-0.0651652	0.278173
GN=KRT79	1.28751	-0.0549	1.28868
GN=BUD31	0.509209	-0.0495878	0.511617
GN=ALDOA	0.428302	-0.0490822	0.431105
GN=HNRNPH3	2.01864	-0.0477806	2.01921
GN=RPS3	1.2682	-0.0343285	1.26867
GN=PLEC	1.1637	-0.0233915	1.16394
GN=NAT10	0.383272	-0.00844999	0.383365
GN=NIFK	2.84818	-0.00737801	2.84819
GN=RPL27	0.292659	0	0.292659

## Sheet: miR145-5'Pme2_miR145-5'P_2
Genes	H/L ratio (log2) Forward	H/L ratio (log2) Reverse	Score
GN=MARS	1.31753	-2.24672	2.60454
GN=QARS	1.10203	-2.24177	2.498
GN=KARS	1.20558	-2.19566	2.50487
GN=IARS	1.11796	-2.10329	2.38195
GN=EPRS	1.19293	-2.10157	2.41655
GN=AIMP1	3.23902	-2.06113	3.8392
GN=EEF1E1	0.169909	-2.05917	2.06616
GN=RARS	1.00926	-2.0089	2.24817
GN=DARS	0.775044	-1.98272	2.12882
GN=AIMP2	3.15866	-1.92936	3.7013
GN=LARS	1.15728	-1.86814	2.19756
GN=PELP1	1.04877	-1.45222	1.79133
GN=ZNF385A	2.92485	-1.40157	3.24332
GN=KRT4	0.407035	-1.10835	1.18073
GN=NVL	0.494379	-1.10494	1.2105
GN=RRP15	0.645935	-0.830041	1.05176
GN=POLR2C	0.603832	-0.799206	1.00167
GN=GTPBP4	2.46729	-0.733093	2.5739
GN=SF3A1	1.32386	-0.728903	1.51126
GN=IMMT	1.38708	-0.720646	1.56312
GN=EPPK1	0.959169	-0.709528	1.19308
GN=RRS1	1.19913	-0.688472	1.38272
GN=NUP54	0.405342	-0.679243	0.790995
GN=DDX27	0.890378	-0.67046	1.11458
GN=RBM14	1.1454	-0.650372	1.31717
GN=RBM14	0.516123	-0.650372	0.830281
GN=SNRNP200	0.139499	-0.642089	0.657068
GN=MCM6	1.0823	-0.628594	1.2516
GN=FLOT2	0.130357	-0.623784	0.63726
GN=RPL7A	0.828401	-0.61704	1.03295
GN=RPL4	0.764836	-0.61131	0.979119
GN=ALYREF	2.79729	-0.608255	2.86266
GN=MISP	0.445812	-0.578598	0.730427
GN=POLR2B	0.804142	-0.559664	0.979729
GN=RPL14	1.06474	-0.551527	1.1991
GN=FBL	1.69432	-0.541914	1.77887
GN=H1FX	1.15445	-0.53885	1.27401
GN=RANGAP1	1.68897	-0.51721	1.76638
GN=RPL35	0.094699	-0.490474	0.499533
GN=PRPF8	1.03075	-0.483691	1.1386
GN=NAT10	0.188208	-0.482498	0.517906
GN=HNRNPA1	1.74344	-0.479704	1.80823
GN=UTP6	0.39051	-0.469061	0.610341
GN=PRPF6	1.06172	-0.467471	1.16008
GN=HNRNPA0	1.30055	-0.466485	1.38168
GN=ZFR	1.05819	-0.462329	1.15478
GN=BST2	1.39953	-0.461777	1.47374
GN=NUP205	0.838768	-0.456655	0.955021
GN=MRTO4	0.796723	-0.452956	0.91648
GN=KTN1	1.31238	-0.437053	1.38324
GN=PRPF3	0.865858	-0.429273	0.966429
GN=MCM5	0.802245	-0.426626	0.908629
GN=GNB2	0.55007	-0.416529	0.689981
GN=GNB2L1	1.05742	-0.411032	1.1345
GN=SF3B2	0.578167	-0.403413	0.704996
GN=NUPL1	0.89032	-0.390552	0.972214
GN=MCM3	0.466209	-0.390096	0.607886
GN=SNRPA	0.442829	-0.37568	0.580718
GN=RPL6	0.477221	-0.370382	0.604088
GN=POLR2E	0.479061	-0.349202	0.592825
GN=NPM1	0.490584	-0.332576	0.592688
GN=PES1	0.175688	-0.327739	0.371859
GN=HNRNPA3	1.79127	-0.327215	1.82091
GN=RPL3	0.616355	-0.312762	0.691169
GN=TARBP2	0.118405	-0.308379	0.330329
GN=RPS15	0.58024	-0.300231	0.653313
GN=CHTOP	1.5504	-0.297533	1.57869
GN=NUP93	0.943818	-0.295352	0.988951
GN=CHCHD3	2.53462	-0.28851	2.55098
GN=RPL36A	0.0167243	-0.28749	0.287976
GN=DDX21	0.139402	-0.284539	0.316852
GN=RPL13	0.908127	-0.279649	0.95021
GN=TPR	0.9176	-0.27368	0.957544
GN=HIST1H1E	1.84968	-0.270716	1.86939
GN=TRIM29	0.363124	-0.265663	0.449928
GN=EFTUD2	0.777289	-0.265286	0.821313
GN=EBNA1BP2	2.50053	-0.260273	2.51403
GN=NUMA1	1.02352	-0.258855	1.05574
GN=KPNB1	0.490204	-0.251686	0.55104
GN=RAE1	2.92203	-0.246534	2.93241
GN=WDR75	0.89584	-0.239611	0.927331
GN=MCM4	0.232057	-0.235588	0.330684
GN=EIF4A3	1.28297	-0.231596	1.30371
GN=HNRNPA2B1	1.71954	-0.224073	1.73408
GN=MCM7	0.68339	-0.211943	0.715501
GN=IMP3	0.268685	-0.211076	0.341679
GN=NUP214	0.930656	-0.205203	0.953011
GN=GNL3	1.29708	-0.191301	1.31111
GN=ERLIN2	3.15207	-0.188322	3.15769
GN=SMC1A	1.12317	-0.177157	1.13705
GN=NOP2	0.610702	-0.171244	0.634256
GN=RBM22	0.0704956	-0.167661	0.181879
GN=NUP98	1.78596	-0.167505	1.79379
GN=RPL13A	1.11535	-0.165492	1.12756
GN=RPS8	0.749673	-0.16516	0.767651
GN=MKI67	0.813651	-0.158285	0.828905
GN=WDR18	2.39582	-0.152062	2.40064
GN=SNRPN	2.40959	-0.14899	2.41419
GN=PLEC	0.968641	-0.143941	0.979277
GN=EXOSC6	1.00389	-0.139715	1.01357
GN=HNRNPM	0.460011	-0.137683	0.480174
GN=SNRPB2	2.83116	-0.134832	2.83437
GN=GNAI3	0.925661	-0.131586	0.934967
GN=VIM	0.492255	-0.129147	0.508914
GN=HNRNPC	1.11367	-0.121873	1.12032
GN=LMNB1	0.882753	-0.115182	0.890236
GN=RRP1B	0.00506568	-0.108466	0.108584
GN=TBL3	1.02719	-0.105971	1.03264
GN=PRPF19	0.285781	-0.102752	0.303692
GN=RPS2	3.10556	-0.093119	3.10695
GN=KRT8	0.550435	-0.0885948	0.557519
GN=NOP58	0.392952	-0.0856728	0.402183
GN=SNRPA1	1.53699	-0.0795152	1.53905
GN=RPS3A	2.56426	-0.0780626	2.56545
GN=RPL34	0.441257	-0.075914	0.44774
GN=RPL27	0.0975963	-0.0690305	0.119542
GN=HEATR1	0.33292	-0.0664212	0.339481
GN=SRSF1	0.327228	-0.0580958	0.332345
GN=HNRNPD	2.31618	-0.0578964	2.31691
GN=PRPF31	0.379224	-0.0510802	0.382649
GN=NOL11	0.674519	-0.0434346	0.675916
GN=RPL7	1.22023	-0.0359363	1.22076
GN=MATR3	0.78908	-0.0356508	0.789884
GN=RPL7L1	0.720805	-0.0348301	0.721646
GN=RPF2	1.43988	-0.0307337	1.44021
GN=WDR43	0.496879	-0.0171039	0.497173
GN=RPS14	0.0812355	-0.00721912	0.0815557
GN=KRT18	0.370494	-0.00438733	0.37052
