# Supplementary material for: ChemRAP uncovers specific mRNA translation regulation via RNA 5′ phospho-methylation
Source: EMBO Rep. 2024 Jan 23;25(3):1570–88. doi: 10.1038/s44319-024-00059-z (PMC10933402; doi:10.1038/s44319-024-00059-z)
Supplement: Supplementary file 3 — Data Set EV2 [file 44319_2024_59_MOESM3_ESM.xlsx]

## Sheet: Dataset EV2
Dataset EV2| List of beads binders and 5’Pme2 repulsive proteins. Shown are all values for all plotted proteins that fall within the upper left hand quadrant of Fig 1C and Fig 1D: heavy over light log2 (H/L) ratio in forward experiment, reverse experiment as well as their score which is the distance from the medians (the intersection of the black lines on the plots) to the point in question. Two …

## Sheet: miR145-5'P_beads_REV_1
Genes	H/L ratio (log2) Forward	H/L ratio (log2) Reverse	Score
GN=ACACA	-7.9039	5.66113	9.72215
GN=HNRNPA3	-1.06218	2.32223	2.55362
GN=RPS2	-0.00954808	2.2273	2.22732
GN=UTP11L	-0.318769	2.16253	2.1859
GN=KRT19	-0.357824	2.13967	2.16939
GN=HNRNPD	-0.0809222	2.1188	2.12035
GN=HNRNPA1	-0.493979	1.99285	2.05316
GN=SNRPB2	-0.0352729	1.98931	1.98963
GN=EIF4A3	-0.26669	1.94709	1.96527
GN=RPLP0	-0.222017	1.89663	1.90958
GN=RPL10A	-0.326423	1.89235	1.9203
GN=HNRNPAB	-0.463963	1.89029	1.94639
GN=PSMA5	-0.855233	1.78984	1.98368
GN=SNRPN	-0.156355	1.76076	1.76769
GN=SNRPA1	-0.316744	1.75328	1.78166
GN=RPS8	0	1.69967	1.69967
GN=HNRNPA2B1	-0.385327	1.58303	1.62925
GN=RPS3	-0.298028	1.52997	1.55873
GN=ALDOA	-0.771948	1.45624	1.6482
GN=ELAVL1	-0.230409	1.36162	1.38097
GN=RPS3A	-0.0665001	1.34193	1.34358
GN=RBMX	-0.164339	1.3373	1.34736
GN=FOLR1	-1.25686	1.29967	1.80799
GN=BAG2	-0.0341331	1.27643	1.27689
GN=RBM14	-0.133208	1.22067	1.22791
GN=CDK1	-0.0293289	1.11669	1.11708
GN=NUP214	-0.162749	1.09138	1.10344
GN=RAB5C	-0.581051	1.07467	1.22169
GN=RPL5	-0.0142276	1.06771	1.06781
GN=PHF5A	-0.972404	1.01971	1.40903
GN=EPPK1	-0.892961	0.981609	1.327
GN=NUP205	-0.015411	0.981021	0.981142
GN=RPSA	-0.00973969	0.962623	0.962672
GN=RRP15	-1.05043	0.94465	1.41272
GN=SNRNP200	-0.312628	0.889662	0.942993
GN=SMC3	-0.823147	0.841588	1.17722
GN=SMC1A	-0.816763	0.832495	1.16625
GN=PLEC	-0.357955	0.823738	0.898151
GN=MKI67	-0.71345	0.821047	1.08772
GN=POLR2E	-0.429048	0.817694	0.923421
GN=WDR75	-0.182335	0.793263	0.813949
GN=HSP90AB1	-0.132326	0.776089	0.787289
GN=TRIM29	-1.09121	0.746103	1.3219
GN=NUP107	-0.0863213	0.742016	0.74702
GN=SEC13	-0.842969	0.702135	1.09708
GN=BUD31	-0.524759	0.664491	0.846712
GN=LMNB2	-0.0882967	0.65568	0.661598
GN=CLU	-0.402545	0.655017	0.768823
GN=PC	-5.93628	0.643327	5.97104
GN=HSP90AA1	-0.105788	0.615576	0.6246
GN=NUMA1	-0.687069	0.568235	0.891602
GN=SF3B3	-0.0657797	0.559916	0.563767
GN=GNAI3	-1.85804	0.554475	1.93901
GN=LMNB1	-0.22864	0.545997	0.591937
GN=SF3B6	-1.19408	0.533065	1.30766
GN=WDR43	-1.09143	0.527039	1.21202
GN=HNRNPH3	-0.510131	0.516695	0.726091
GN=NOC2L	-0.390308	0.509948	0.642173
GN=KRT7	-0.35004	0.506522	0.615704
GN=TPR	-0.514203	0.500055	0.717258
GN=MATR3	-0.00551549	0.490424	0.490455
GN=KRT8	-0.187494	0.487365	0.522186
GN=NUP93	-0.309087	0.484631	0.574806
GN=KRT18	-0.204416	0.483884	0.525291
GN=KPNB1	-0.402738	0.473393	0.621529
GN=EFTUD2	-0.210383	0.468454	0.513527
GN=MCM5	-0.84773	0.466607	0.967662
GN=PABPC1	-0.39442	0.461308	0.606937
GN=RPS21	-1.25777	0.443671	1.33373
GN=WDR36	-0.766957	0.435973	0.882211
GN=NHP2L1	-0.695177	0.43357	0.8193
GN=RPS27	-0.0482338	0.432108	0.434792
GN=SNRPD1	-0.0171582	0.429784	0.430127
GN=EEF2	-0.0372397	0.397381	0.399122
GN=DDX3X	-0.0287015	0.390404	0.391458
GN=MISP	-1.46517	0.335371	1.50307
GN=RPL27	-0.248157	0.327163	0.410631
GN=AHNAK	-1.63004	0.325775	1.66227
GN=AKAP8	-0.93946	0.323088	0.993464
GN=RPL30	-0.793103	0.319652	0.855097
GN=DDX21	-0.107065	0.317047	0.334636
GN=RPL35A	-0.644862	0.285313	0.70516
GN=SF3A1	-1.06466	0.251599	1.09399
GN=SNRPD3	-0.881641	0.213481	0.907119
GN=MAGOHB	-0.766384	0.202733	0.792746
GN=KRT79	-0.12712	0.201119	0.237925
GN=RPL37A	-0.718187	0.182632	0.741045
GN=PRDX6	-0.726327	0.178024	0.747826
GN=EPPK1	-0.892961	0.177101	0.910354
GN=SNRPD2	-0.911872	0.174533	0.928424
GN=NPM1	-0.665544	0.170415	0.687015
GN=RPS16	-0.340813	0.128467	0.364222
GN=RPS19	-0.887155	0.123363	0.895691
GN=HNRNPL	-0.301669	0.100711	0.318036
GN=HSPB1	-0.654509	0.0953991	0.661425
GN=NOP58	-0.0851871	0.0784666	0.115818
GN=RPS13	-0.345326	0.0647759	0.351349
GN=LDHA	-2.40431	0.0475901	2.40478
GN=RBM14	-0.133208	0.0405002	0.139229
GN=RPL12	-0.351104	0.0368855	0.353036
GN=HNRNPM	-0.396326	0.0319005	0.397608
GN=RPL22	-0.227817	0.00890662	0.227991
GN=RPL11	-0.289217	0	0.289217

## Sheet: miR145-5'P_beads_REV_2
Genes	H/L ratio (log2) Forward	H/L ratio (log2) Reverse	Score
GN=ACACA	-5.22808	5.55195	7.62607
GN=HNRNPA3	-0.223461	2.21305	2.2243
GN=VDAC2	-0.830676	2.1499	2.3048
GN=RPS2	-0.0322529	2.11812	2.11837
GN=HNRNPA0	-0.788634	2.106	2.24882
GN=PABPN1	-0.239942	2.08547	2.09922
GN=CHCHD3	-0.855975	2.04798	2.21966
GN=HNRNPA1	-0.682655	1.88367	2.00355
GN=EIF4A3	-0.0406312	1.83791	1.83836
GN=ERLIN2	-0.244439	1.81584	1.83222
GN=EBNA1BP2	-0.303089	1.70463	1.73136
GN=RPS8	-0.359953	1.59049	1.63072
GN=RPL8	-0.338942	1.39648	1.43703
GN=RFC4	-1.22126	1.36041	1.82816
GN=RPF2	-0.568286	1.33786	1.45355
GN=RRS1	-0.0768838	1.32005	1.32228
GN=SRSF1	-0.505806	1.26529	1.36265
GN=RBMX	-0.319101	1.22812	1.2689
GN=CHTOP	-0.679067	1.21071	1.38814
GN=FOLR1	-0.378616	1.19049	1.24924
GN=HDAC2	-0.154707	1.15034	1.1607
GN=PNO1	-0.0722621	1.13602	1.13832
GN=SF3A3	-0.281564	1.11928	1.15416
GN=RBM14	-0.58032	1.11149	1.25387
GN=SRSF9	-0.0635169	1.1021	1.10393
GN=RANGAP1	-1.00054	1.05156	1.45151
GN=MRTO4	-0.325485	1.01136	1.06244
GN=NUP214	-1.10364	0.982196	1.47741
GN=RPL5	-0.88694	0.958534	1.30593
GN=SAMM50	-0.737965	0.94781	1.20122
GN=NIP7	-0.0449059	0.932167	0.933248
GN=PHF5A	-0.214988	0.910526	0.935563
GN=HEATR1	-1.26816	0.887685	1.54797
GN=RPL7	-0.224882	0.884425	0.912568
GN=EPPK1	-1.6039	0.87243	1.82582
GN=EPPK1	-1.44639	0.87243	1.68914
GN=NUP205	-1.54148	0.871842	1.77095
GN=RPL13A	-0.545306	0.854872	1.01398
GN=RRP15	-1.95552	0.835471	2.12652
GN=POLR2A	-1.13842	0.819712	1.40283
GN=RPL10	-0.415696	0.793761	0.896025
GN=NUP153	-1.45268	0.790966	1.65406
GN=SNRNP200	-1.10603	0.780483	1.35368
GN=CBX5	-0.372527	0.762904	0.848999
GN=SMC3	-0.445329	0.732409	0.85717
GN=SMC1A	-1.79228	0.723316	1.93273
GN=PLEC	-0.920063	0.714558	1.16495
GN=PLEC	-0.606943	0.714558	0.937536
GN=MKI67	-1.53971	0.711868	1.6963
GN=CDC5L	-1.49113	0.684821	1.64087
GN=WDR75	-0.889071	0.684084	1.12179
GN=NXF1	-1.76618	0.670023	1.889
GN=PRPF8	-1.05331	0.656096	1.24094
GN=SF3B1	-1.35848	0.6535	1.50749
GN=TRIM29	-0.754181	0.636924	0.987148
GN=NUP107	-0.973541	0.632836	1.16115
GN=BST2	-0.845357	0.624557	1.05105
GN=PTGES	-0.311666	0.622113	0.695816
GN=SNRPF	-0.120032	0.614475	0.626089
GN=SKIV2L2	-1.77158	0.608913	1.87331
GN=PELP1	-2.09615	0.591814	2.17809
GN=BCAS2	-1.57229	0.587239	1.67837
GN=SRSF3	-0.562819	0.577612	0.806475
GN=ZFR	-0.870202	0.57617	1.04366
GN=KTN1	-0.910433	0.567776	1.07297
GN=GNB1	-0.311073	0.56487	0.64486
GN=BUD31	-0.257807	0.555312	0.612238
GN=ZC3H14	-1.36339	0.552087	1.47093
GN=RPL13	-0.318477	0.550399	0.635898
GN=LMNB2	-0.243075	0.5465	0.598121
GN=PC	-2.49401	0.534148	2.55057
GN=GNAI2	-0.832687	0.532141	0.988201
GN=GNB2	-0.281326	0.518613	0.590004
GN=MCM6	-0.652936	0.515305	0.831785
GN=RANBP2	-1.18712	0.51523	1.2941
GN=PPP1CA	-0.772696	0.511311	0.926552
GN=DDX18	-0.371908	0.503972	0.626341
GN=IMMT	-1.01597	0.495146	1.13021
GN=PRPF3	-1.54654	0.493313	1.62332
GN=MCM2	-0.962703	0.485036	1.07799
GN=RPL3	-0.393836	0.483344	0.623481
GN=RPL7L1	-2.69474	0.478565	2.7369
GN=NUMA1	-1.34738	0.459056	1.42343
GN=RPL7A	-0.416392	0.45231	0.61479
GN=SF3B3	-0.417785	0.450737	0.61458
GN=GNAI3	-0.871315	0.445296	0.978508
GN=NOL11	-0.241996	0.437533	0.499997
GN=LMNB1	-0.31864	0.436818	0.540686
GN=SF3B6	-0.307895	0.423886	0.523907
GN=WDR43	-0.341225	0.417859	0.539482
GN=NUP210	-0.876571	0.405487	0.965814
GN=NOC2L	-0.803839	0.400769	0.898205
GN=TPR	-1.06345	0.390876	1.13301
GN=MATR3	-0.39595	0.381245	0.549658
GN=DDX24	-1.18543	0.380914	1.24513
GN=NUP93	-1.06695	0.375452	1.13108
GN=NOP2	-0.573935	0.370135	0.682935
GN=PABPC4	-0.200734	0.366385	0.41777
GN=VIM	-0.0450852	0.360113	0.362924
GN=ZC3HAV1	-1.00634	0.359358	1.06857
GN=EFTUD2	-0.409738	0.359274	0.544944
GN=PPP1CB	-0.0734047	0.358687	0.366121
GN=MCM5	-0.476974	0.357428	0.596036
GN=PABPC1	-0.32271	0.352129	0.477636
GN=UTP14A	-0.546956	0.35137	0.650094
GN=PPL	-0.803991	0.344863	0.874832
GN=RPS21	-0.341665	0.334492	0.478143
GN=WDR36	-1.77366	0.326794	1.80352
GN=RPS27	-0.527502	0.322929	0.6185
GN=SNRPD1	-1.76389	0.320605	1.79279
GN=CEBPZ	-1.13953	0.299608	1.17825
GN=POLR2B	-0.699245	0.299521	0.760695
GN=IMP3	-0.373005	0.294706	0.475378
GN=PRPF6	-0.767768	0.266456	0.81269
GN=DYNLL1	-0.130198	0.248277	0.280344
GN=NUP85	-0.658413	0.243378	0.701955
GN=NOL6	-0.460377	0.238371	0.518428
GN=NAT10	-0.428125	0.235267	0.48851
GN=MISP	-1.52512	0.226192	1.54181
GN=RPL27	-0.390301	0.217984	0.447048
GN=AHNAK	-1.95451	0.216596	1.96648
GN=AKAP8	-1.25037	0.213909	1.26854
GN=RPL30	-0.136656	0.210473	0.250946
GN=DDX21	-0.611284	0.207868	0.64566
GN=RPL34	-0.526219	0.205351	0.564867
GN=SUN1	-1.14072	0.203203	1.15868
GN=RPL35A	-0.16045	0.176134	0.238259
GN=SEC61B	-1.32038	0.154455	1.32938
GN=DDX27	-0.149805	0.153971	0.214823
GN=NVL	-1.0247	0.152714	1.03601
GN=SF3A1	-0.308272	0.14242	0.339581
GN=RPS15	-5.3487	0.140274	5.35054
GN=GNL3	-0.122443	0.139493	0.185609
GN=KIF14	-2.52094	0.0963742	2.52278
GN=RPL37A	-0.375878	0.0734528	0.382988
GN=HNRNPUL2	-0.0974713	0.0718162	0.121071
GN=EPPK1	-1.6039	0.0679217	1.60534
GN=EPPK1	-1.44639	0.0679217	1.44799
GN=SNRPD2	-0.000847353	0.0653538	0.0653593
GN=RPS9	-0.223258	0.065251	0.232598
GN=NPM1	-0.459182	0.0612357	0.463247
GN=NUP155	-0.55249	0.04933	0.554688
GN=SNW1	-1.79439	0.0149297	1.79445
GN=RPS19	-0.341748	0.0141842	0.342042

## Sheet: miR145-5'Pme2_miR145-5'P_REV_1
Genes	H/L ratio (log2) Forward	H/L ratio (log2) Reverse	Score
GN=DDX1	-1.60605	1.88381	2.4755
GN=XRN2	-1.63841	1.76314	2.40688
GN=CDKN2AIP	-1.62007	1.65224	2.31399
GN=PCBP2	-0.807361	1.26133	1.49759
GN=HSPD1	-0.138335	1.25116	1.25878
GN=PGK1	-0.716954	1.18445	1.38454
GN=ATP5A1	-0.0465887	1.03652	1.03757
GN=DKC1	-0.627472	1.01675	1.19478
GN=SUB1	-1.05706	1.01243	1.46369
GN=YWHAQ	-0.45469	0.946729	1.05026
GN=CPS1	-1.21153	0.87103	1.49214
GN=IGF2BP3	-0.950988	0.840015	1.26886
GN=SSB	-0.668796	0.814984	1.05427
GN=IGF2BP1	-0.637821	0.811191	1.03191
GN=ETFA	-0.691203	0.800859	1.05789
GN=DUSP11	-0.676259	0.779452	1.03193
GN=S100A11	-1.20087	0.777812	1.43076
GN=YWHAE	-2.39966	0.757023	2.51624
GN=RTCB	-1.5873	0.742227	1.75226
GN=SPATS2	-0.806548	0.729245	1.08734
GN=CCT7	-1.08513	0.656523	1.26828
GN=RBM28	-1.03677	0.648894	1.2231
GN=NONO	-0.00367223	0.647287	0.647298
GN=SRP9	-0.991492	0.622495	1.17071
GN=H2AFV	-0.210623	0.550417	0.589339
GN=EIF5A	-1.26063	0.540881	1.37176
GN=RPL18A	-0.00354967	0.535579	0.535591
GN=HSP90AA1	-0.910417	0.508147	1.04263
GN=TFCP2	-0.297893	0.491603	0.574816
GN=XRCC5	-0.45692	0.487067	0.66784
GN=RPA1	-0.6536	0.484318	0.813485
GN=XRCC6	-0.620934	0.475612	0.782154
GN=PHGDH	-1.23418	0.468888	1.32025
GN=PRKDC	-0.989403	0.459658	1.09096
GN=RPA3	-1.29336	0.450151	1.36946
GN=YTHDC2	-1.04454	0.420476	1.126
GN=HNRNPU	-0.0363974	0.416932	0.418517
GN=EIF2S3	-0.846636	0.414045	0.942457
GN=UBP1	-0.345252	0.412155	0.537653
GN=RPA2	-0.0312661	0.396829	0.398058
GN=RUVBL2	-0.255202	0.386445	0.463107
GN=ETFB	-1.14982	0.3713	1.20828
GN=NOP10	-1.35679	0.36832	1.40589
GN=HIST1H2AC	-0.50823	0.348687	0.616344
GN=EEF1G	-0.35654	0.325832	0.482998
GN=TUBB4B	-0.999487	0.32098	1.04976
GN=MB21D1	-1.82384	0.318489	1.85144
GN=CCT2	-1.96223	0.295388	1.98434
GN=RPL28	-0.108242	0.260213	0.281828
GN=TUBB	-0.156207	0.260213	0.303499
GN=SPATS2L	-1.05688	0.257615	1.08782
GN=XRN1	-1.2157	0.23766	1.23871
GN=SSBP1	-1.04942	0.234769	1.07536
GN=APRT	-2.51714	0.222257	2.52694
GN=HIST1H2AJ	-0.27902	0.217171	0.353575
GN=NUP160	-0.69918	0.214876	0.731453
GN=DHX30	-0.841194	0.20797	0.866521
GN=MAFK	-0.0643749	0.205019	0.214888
GN=RPS25	-0.152669	0.182362	0.237831
GN=RPL35A	-0.0707806	0.17818	0.191724
GN=HSP90AB1	-0.64394	0.178049	0.668102
GN=IMPDH2	-2.13575	0.148297	2.1409
GN=SRP14	-1.40192	0.143345	1.40923
GN=BAG2	-0.66936	0.120916	0.680193
GN=HIST2H3PS2	-0.554809	0.114639	0.566528
GN=RPL27A	-0.0312661	0.110804	0.115131
GN=RUVBL1	-0.389534	0.0910609	0.400036
GN=RPL30	-0.0955157	0.0485986	0.107168
GN=EEF1A1P5	-1.55009	0.042573	1.55068

## Sheet: miR145-5'Pme2_miR145-5'P_REV_2
Genes	H/L ratio (log2) Forward	H/L ratio (log2) Reverse	Score
GN=DUSP11	-0.871322	2.29909	2.45866
GN=CDKN2AIP	-1.81513	2.18446	2.84017
GN=RTCB	-1.78236	2.14481	2.78873
GN=XRN2	-1.83347	2.09409	2.78331
GN=PCBP2	-1.00242	2.01501	2.25059
GN=IGF2BP3	-1.14605	1.46322	1.85862
GN=TAGLN2	-2.35067	1.45397	2.764
GN=IGF2BP1	-0.832884	1.37871	1.61076
GN=HNRNPUL1	-0.13063	1.30959	1.31609
GN=APRT	-2.71221	1.30572	3.01014
GN=HSPA9	-0.765871	1.27885	1.49064
GN=RBM28	-1.23184	1.27785	1.77491
GN=RPA2	-0.226329	1.23589	1.25644
GN=TCEB2	-1.74802	1.2255	2.13481
GN=RPA1	-0.848664	1.22423	1.48962
GN=PRKDC	-1.18447	1.21616	1.69765
GN=XRN1	-1.41076	1.21474	1.86167
GN=LSM14A	-1.33822	1.20095	1.79809
GN=IMPDH2	-2.33082	1.14827	2.59831
GN=ETFB	-1.34488	1.14819	1.76835
GN=YTHDC2	-1.23961	1.12371	1.67313
GN=PCNA	-0.292801	1.10044	1.13872
GN=YWHAE	-2.59472	1.09131	2.81488
GN=SSB	-0.863859	1.06551	1.3717
GN=SFN	-0.467808	1.05373	1.15291
GN=PHGDH	-1.42925	1.04532	1.77072
GN=NSUN6	-2.7362	1.03788	2.92643
GN=HSPB1	-0.851532	1.02903	1.33567
GN=EMD	-0.470276	1.02347	1.12635
GN=EEF1A1P5	-1.74516	0.98775	2.0053
GN=BANF1	-1.10615	0.97638	1.47543
GN=XRCC6	-0.815997	0.932448	1.23908
GN=HSPD1	-0.333398	0.921184	0.97966
GN=CPS1	-1.40659	0.913533	1.67721
GN=EIF4A1	-0.0228715	0.907791	0.908079
GN=YWHAB	-0.427782	0.894272	0.991322
GN=CBX3	-0.906461	0.888829	1.26952
GN=HSP90AA1	-1.10548	0.884215	1.4156
GN=LSM14A	-1.33822	0.881382	1.6024
GN=YWHAZ	-1.42251	0.866181	1.66547
GN=XRCC5	-0.651983	0.855059	1.07527
GN=YWHAQ	-0.649753	0.853421	1.07262
GN=BIRC5	-0.825314	0.827854	1.16897
GN=ARF4	-2.43472	0.801825	2.56336
GN=CKAP2	-0.754801	0.787674	1.09094
GN=DHX9	-0.366058	0.78717	0.868121
GN=TUBB4B	-1.19455	0.780496	1.42693
GN=TUBB	-0.35127	0.773485	0.849511
GN=SPATS2L	-1.25194	0.738956	1.45376
GN=RAB11A	-1.71424	0.714973	1.85736
GN=HNRNPU	-0.231461	0.711256	0.74797
GN=SSBP1	-1.24448	0.669724	1.41325
GN=HSP90AB1	-0.839003	0.660831	1.068
GN=NHP2	-1.62112	0.65984	1.75026
GN=YTHDF2	-1.4713	0.640314	1.60459
GN=TOP1	-0.0791816	0.629888	0.634846
GN=MRPL22	-1.71291	0.610748	1.81853
GN=STAU1	-1.13632	0.604006	1.28688
GN=MB21D1	-2.01891	0.553416	2.09338
GN=TMPO	-0.316543	0.551636	0.636004
GN=KPNA2	-0.134142	0.542461	0.5588
GN=ZNF346	-0.49443	0.53515	0.728592
GN=H2AFV	-0.405686	0.525869	0.664169
GN=CCT4	-0.541947	0.523812	0.753714
GN=RPS9	-0.407243	0.498156	0.643433
GN=INCENP	-0.117479	0.488633	0.502557
GN=DHX30	-1.03626	0.464737	1.1357
GN=SRP14	-1.59698	0.456387	1.66092
GN=HSPA6	-1.84325	0.438898	1.89478
GN=RPL5	-0.120959	0.405244	0.422911
GN=RUVBL2	-0.450265	0.389647	0.595453
GN=KIF20A	-0.0024028	0.384455	0.384462
GN=RPL22	-0.360975	0.383788	0.526874
GN=ILF2	-0.29765	0.373073	0.477262
GN=EEF1G	-0.551603	0.372939	0.665845
GN=HIST2H2AB	-0.467881	0.363903	0.592738
GN=ILF3	-0.458371	0.356443	0.580651
GN=HIST1H2AC	-0.703293	0.35263	0.786746
GN=PRDX1	-2.0942	0.347303	2.1228
GN=EIF2S3	-1.0417	0.339206	1.09554
GN=PKP2	-1.31455	0.337691	1.35723
GN=STAU2	-0.991299	0.332723	1.04565
GN=NKRF	-0.768161	0.310714	0.828622
GN=NOP10	-1.55185	0.300006	1.58059
GN=HIST2H2BE	-0.619791	0.277919	0.67925
GN=MYO1G	-1.03298	0.261993	1.06568
GN=DDX3X	-0.851339	0.26118	0.890502
GN=DKC1	-0.822535	0.254642	0.86105
GN=RPL26	-0.667962	0.249804	0.713145
GN=HIST1H4A	-0.174911	0.243759	0.30002
GN=SRSF7	-0.14402	0.243024	0.282493
GN=RACGAP1	-0.36221	0.22113	0.424375
GN=NONO	-0.198735	0.219067	0.295781
GN=CPM	-1.4518	0.211299	1.46709
GN=RPL10	-0.232213	0.20776	0.311588
GN=RPS7	-0.25128	0.207414	0.325825
GN=PKP3	-0.348684	0.194098	0.399067
GN=PPP1CB	-0.0654833	0.186561	0.197719
GN=RPS18	-0.311631	0.168612	0.354322
GN=HSPA1A	-0.722865	0.158836	0.74011
GN=RPL9	-0.376834	0.158259	0.408717
GN=HIST2H3A	-0.0865334	0.156573	0.178894
GN=HSPA8	-0.788972	0.155213	0.804094
GN=TOE1	-0.413915	0.151754	0.440857
GN=RPS19	-0.171659	0.14695	0.225968
GN=SNRPF	-0.249755	0.141357	0.286984
GN=ADAR	-0.0980318	0.13943	0.170444
GN=MYL6	-3.32819	0.132459	3.33082
GN=RPS5	-0.32816	0.124943	0.351141
GN=RPL32	-0.367435	0.124751	0.388035
GN=BAG2	-0.864423	0.116665	0.87226
GN=RPS15A	-0.681052	0.115235	0.690733
GN=CSNK2B	-0.508368	0.111404	0.520431
GN=STRBP	-0.745013	0.110566	0.753173
GN=SUB1	-1.25212	0.101069	1.25619
GN=DDX18	-0.112506	0.0936481	0.146381
GN=HSPA5	-0.258799	0.0795313	0.270744
GN=MAFK	-0.259438	0.0763314	0.270434
GN=BASP1	-1.69392	0.0703413	1.69538
GN=POLR2H	-0.483877	0.0652085	0.488251
GN=SNRPD2	-0.591114	0.0623601	0.594394
GN=ACTB	-1.98693	0.0610089	1.98787
GN=RPS4X	-0.0593501	0.0602243	0.0845541
GN=RPL18A	-0.198613	0.051263	0.205122
GN=RPL11	-0.502395	0.0509269	0.50497
GN=RPL10A	-0.195063	0.0421611	0.199568
GN=RUVBL1	-0.584597	0.0217953	0.585004
GN=ERH	-0.246585	0.00761216	0.246702
