# Supplementary material for: ChemRAP uncovers specific mRNA translation regulation via RNA 5′ phospho-methylation
Source: EMBO Rep. 2024 Jan 23;25(3):1570–88. doi: 10.1038/s44319-024-00059-z (PMC10933402; doi:10.1038/s44319-024-00059-z)
Supplement: Supplementary file 4 — Data Set EV3 [file 44319_2024_59_MOESM4_ESM.xlsx]

## Sheet: Dataset EV3
Dataset EV3. RNA-seq results in HeLa-S3-FlpIn- control and BCDIN3D-KO cells. For convenience, the RNA-seq results of the mRNAs with EPRS iCLIP-seq sites are also shown.

## Sheet: BCDIN3D-KO vs Control (all) 
gene	baseMean	log2FoldChange	pvalue	padj
RN7SK	546711	-0.0540864	0.399702	0.775317
EEF1A1	176380	-0.0404281	0.549472	0.862559
ENO1	128485	0.0104437	0.872037	0.976039
CPS1	128453	-0.186492	0.0048	0.054872
EEF2	122861	0.127301	0.0417047	0.24324
ACTB	122214	0.0394884	0.474137	0.821805
PKM	90379.1	-0.14429	0.0372686	0.227057
KRT8	90151.2	-0.410724	0.00175599	0.0250927
HSPA8	87551.5	0.10875	0.0365732	0.224078
FTL	81149.2	0.329063	0.0195197	0.151684
GAPDH	80571.6	0.245968	0.000282218	0.00616161
MALAT1	74897.1	0.014849	0.866698	0.975538
RPL4	71813.9	-0.221526	0.000136765	0.00343227
CLU	71354.6	-0.452945	3.65614e-10	4.56338e-08
RPL7A	62633.2	-0.00501188	0.931561	0.987764
ACTG1	62398	0.0312501	0.620473	0.896435
FLNA	62319	0.113047	0.0449693	0.254991
RPLP0	61294	0.108931	0.0625848	0.312348
HSP90AB1	60763.6	-0.0386195	0.489461	0.83136
RPS4X	57124.9	-0.0119313	0.835851	0.970165
RPS3	56570.3	-0.0643825	0.278613	0.672523
RPL37	56236.1	-0.00503367	0.934537	0.988208
NPM1	55379.2	-0.0288046	0.726777	0.938027
PGK1	53730	-0.0850023	0.61697	0.894053
RPL13A	52590.3	-0.0498295	0.465025	0.815959
RPS2	52587.8	-0.300982	0.000142709	0.00354984
TFRC	50560.8	-0.421054	3.97773e-07	2.51578e-05
HSP90AA1	47713.2	0.0163836	0.843014	0.971762
LDHA	47197.8	0.0856092	0.572019	0.872865
ALDOA	47121.4	-0.174904	0.0211496	0.159772
KRT18	43208.3	-0.431008	1.4897e-07	1.04887e-05
PRKDC	43176.9	0.0569489	0.304251	0.696004
GNB2L1	43087.3	0.0278938	0.65301	0.908378
RPL8	41266.4	0.0338803	0.617904	0.894609
CCT5	41018.9	-0.0702591	0.194954	0.576766
ATP5B	39617.1	0.0748235	0.161722	0.529463
RPS18	38729.7	-0.0106044	0.867499	0.975842
EIF4G1	38684.8	0.142956	0.00652034	0.0684152
RPL19	38612.8	0.0306354	0.561491	0.868924
RPL12	38503.3	0.0161905	0.766124	0.950924
CANX	38228	0.120706	0.0962454	0.399601
RPL5	36580	-0.0871177	0.142738	0.495934
NONO	35038.9	0.0189268	0.717015	0.934983
HSPD1	34801.2	0.0270939	0.699632	0.92773
TM4SF1	34385.6	-0.159288	0.0324099	0.207777
TKT	34324.2	-0.106009	0.0650185	0.318299
RPS8	33248.1	-0.0193991	0.73192	0.939883
TXNRD1	33216.2	-0.155617	0.078289	0.355361
YBX1	32234.6	0.0680959	0.195627	0.577733
HIST1H1C	32202.3	-0.20551	0.000876797	0.0148368
AHNAK	32198.4	-0.0850371	0.235505	0.625413
HNRNPU	32160.5	0.0100316	0.874674	0.976039
HNRNPA1	31581.5	-0.0712862	0.215643	0.600836
KRT17	31212.5	0.399338	0.136217	0.483443
RPS6	31036.3	-0.071921	0.245005	0.637554
RPL3	31002.3	-0.0604542	0.348115	0.736767
HIST1H1E	30988	-0.041219	0.565088	0.870353
RPL35	30641.3	0.0032974	0.961197	0.993665
SCD	30475	0.158585	0.499582	0.83798
RPL6	30416.7	-0.00368964	0.949658	0.992825
SET	30140	-0.057744	0.381114	0.763509
RPL13	30111	-0.314013	3.76573e-05	0.00120373
RPL11	29483.6	0.0978634	0.106281	0.421536
ANXA2	29345.3	-0.109388	0.0402529	0.237146
CCT3	29087.4	0.0477001	0.371799	0.756688
NCL	28979.7	-0.0328011	0.612404	0.891403
MT-CO1	28948.4	0.34188	2.11949e-05	0.000747333
RPSA	28873.4	-0.0150965	0.818905	0.965051
CALR	28520.1	0.165115	0.00199186	0.0277327
RPS5	28189	0.0661717	0.385038	0.766603
TMSB10	27628	0.0482365	0.506225	0.840965
TPI1	27488.2	-0.0218968	0.797586	0.958825
HNRNPA2B1	27485.9	-0.0531115	0.686976	0.921782
CSDE1	27153.7	0.0562366	0.364028	0.750312
RPL18	27061.8	0.043498	0.468326	0.817833
RPS11	26973.2	0.0017625	0.978412	0.995704
DYNC1H1	26442.5	0.154772	0.0147497	0.125168
SPTBN1	26278.1	0.32069	1.23601e-10	1.76088e-08
S100A6	26205	0.250898	0.000355265	0.00725301
HSPA9	26203.6	0.0551084	0.302296	0.694168
RPS14	25905.4	-0.0209864	0.714872	0.933864
RPS27A	25688.3	0.05858	0.407421	0.779288
RPL32	25450.5	0.0470782	0.399752	0.775317
RPLP1	25217.4	-0.0452064	0.516259	0.845891
LMNA	25188.7	0.125467	0.0404167	0.238012
EIF4B	24973.2	-0.0534585	0.435804	0.798464
HUWE1	24912	0.119551	0.0378937	0.229281
EIF2S3	24721.9	0.142061	0.0201407	0.154888
RPL23	24516.9	0.00861886	0.875205	0.976039
FASN	24367.2	0.199365	0.224632	0.611152
HDGF	24202.5	-0.0300222	0.556924	0.866619
RPL27A	24188	0.0468494	0.421871	0.788924
KPNB1	24143.7	0.0780052	0.134387	0.479725
EIF3B	24059.5	0.0980591	0.0641124	0.316168
DDX3X	24053.4	0.0219233	0.744203	0.943986
RAN	23941.9	-0.098316	0.0811012	0.363358
RPS24	23839.8	0.0112218	0.859504	0.975036
RPL7	23628.3	-0.0249732	0.660359	0.911589
SERBP1	23543.8	-0.0205491	0.784747	0.955468
RPS7	23428	-0.0945182	0.131092	0.47275
PPIA	23321.1	-0.0392646	0.561239	0.868899
PLEC	23295	0.291179	0.0576726	0.297167
TUBB4B	23131.4	0.127591	0.0450185	0.255099
PTMA	23076.2	-0.0465397	0.396474	0.774004
EIF4G2	22790.8	0.120555	0.0266048	0.183758
SLC7A2	22766.2	0.062833	0.657039	0.909942
PSAP	22692	0.384621	4.88502e-08	4.02914e-06
TUBA1B	22474.8	0.00218515	0.972567	0.994659
MSN	22423.9	0.15319	0.00455487	0.0528305
DDB1	22237.6	0.0910203	0.0794801	0.358579
LDHB	22175.4	-0.0118189	0.839333	0.971017
SLC39A8	21822.4	0.184112	0.00835278	0.0825562
RPL15	21675.5	-0.0390432	0.551792	0.863982
TOP2A	21675.1	0.0698754	0.356869	0.744899
SGK1	21424.6	0.179232	0.0328083	0.209284
TMBIM6	21393.8	0.0113905	0.86458	0.975154
RPS15	21152.5	0.128592	0.121006	0.453779
RPS20	21105.3	0.0791129	0.163641	0.532464
HNRNPC	21061.2	-0.0962278	0.118496	0.448433
RPL18A	20943.6	0.0465689	0.561297	0.868899
CAPRIN1	20832	0.0879784	0.0990477	0.406096
UBA1	20612.2	0.0172566	0.779369	0.954326
EIF3A	20561.1	-0.032835	0.59763	0.885216
RPL14	20506.7	0.0101166	0.861027	0.975036
HNRNPK	20489	-0.0550669	0.356873	0.744899
TARS	20429.8	-0.0131603	0.834561	0.969815
CLTC	20411.4	0.182186	0.0033943	0.042142
HNRNPH1	20335.8	-0.0416068	0.48679	0.82919
RPS19	20294	-0.0225361	0.702788	0.92828
IQGAP1	20250.1	-0.245893	4.84921e-05	0.00146452
RPL10A	20201.4	-0.0679304	0.257391	0.650116
FLNB	19978.5	-0.1939	0.00167823	0.0243266
SLC25A3	19440.4	0.0770924	0.185548	0.561823
DHX9	19428.8	-0.0266529	0.64866	0.906722
CD55	19236.4	-0.16388	0.0714876	0.335975
CCT7	19227.7	0.0192232	0.721679	0.936977
PABPC1	18930.1	-0.148668	0.0322359	0.207132
RPL29	18881.9	-0.0110565	0.863388	0.975036
RPL28	18868.6	0.121198	0.104292	0.41693
CSE1L	18854.1	0.0401632	0.555761	0.865597
RPL31	18811.6	0.0734771	0.252099	0.644089
NUCKS1	18746.5	0.0997414	0.164208	0.53337
SF3B3	18734	-0.390179	2.74036e-13	7.57843e-11
BSG	18578.7	0.137445	0.052551	0.27969
RPL27	18410.3	0.0526718	0.353651	0.741143
HIST1H3B	18285.5	-0.129285	0.057345	0.29602
RPL10	18263.4	0.158761	0.011263	0.102884
HSP90B1	18142.8	0.114266	0.0971117	0.401351
SPTAN1	17871.3	0.131048	0.0323358	0.207405
MCM7	17719.7	-0.128498	0.0290704	0.193479
PRDX1	17634.8	-0.0267779	0.666581	0.913229
HDLBP	17600.5	0.125168	0.0203604	0.156152
RPL37A	17498.8	0.0155869	0.808356	0.962034
NACA	17468.7	-0.0184655	0.76501	0.950467
TRIM28	17329.2	0.0526784	0.450184	0.807087
MT-CO3	17283.1	0.0803011	0.201045	0.584124
PTBP1	17281.7	0.04274	0.492957	0.833841
RPS12	17172.7	0.109283	0.061026	0.306958
SLC38A1	17135.3	-0.124919	0.0679725	0.326656
RPL24	17065.6	-0.00862132	0.887742	0.979062
GNAS	17056.2	0.0455863	0.468037	0.817833
FAM129B	17039	0.123709	0.0771221	0.352042
HIST1H2AG	17037.4	-0.105871	0.160092	0.525469
MYC	17037.3	-0.169426	0.027153	0.185906
RPS27	16953.4	-0.00518896	0.934877	0.988393
DDX21	16948	-0.0789465	0.262642	0.655973
CCT6A	16849.4	0.0270129	0.648823	0.906758
EIF5A	16795.7	0.0877343	0.162815	0.531292
YWHAZ	16576.3	-0.043592	0.548304	0.861935
GCN1L1	16485.4	0.148201	0.011053	0.101684
RPN2	16473.9	0.0893667	0.153343	0.515016
XRCC6	16440.5	-0.00949566	0.8581	0.975036
ASS1	16428.8	-0.339186	0.0320315	0.206529
MATR3	16417.6	-0.120991	0.0699864	0.331978
NUP155	16415.8	0.0314241	0.565853	0.870981
PRDX6	16398.6	0.246629	5.63232e-06	0.00024219
SFPQ	16164.3	-0.0192115	0.801618	0.959907
MCM4	15990.5	-0.0362888	0.48663	0.829116
SQSTM1	15866.3	0.250166	0.0997053	0.40808
ATP5A1	15848.3	0.0264583	0.656228	0.9096
SDHA	15583.4	0.0860448	0.102179	0.412462
CFL1	15566.7	-0.0332694	0.613943	0.892042
KARS	15484.1	-0.271794	1.49478e-07	1.04887e-05
BASP1	15398.3	0.287431	0.000310747	0.00662746
XRCC5	15380.2	-0.0178749	0.760915	0.948833
SOAT1	15372.8	-0.252228	4.1752e-05	0.00130281
MYH9	15356.9	0.0634634	0.285392	0.679153
STIP1	15340.5	0.0403881	0.472979	0.821357
CENPF	15334.4	0.0187467	0.807269	0.961581
XPO1	15315.1	-0.042852	0.569246	0.872665
RHOB	15122.7	-0.0982158	0.302243	0.694168
ASPH	15006.6	0.165909	0.0248279	0.176409
DDX17	15003.8	-0.0275706	0.604647	0.888698
G3BP1	14889.4	-0.103958	0.104183	0.416614
TPM3	14849.2	0.028188	0.602237	0.887419
MFSD12	14793.7	-0.102506	0.459593	0.813107
RPL35A	14751.2	0.00471841	0.93672	0.988885
IPO5	14737.9	-0.063779	0.304113	0.696004
TNPO1	14729.1	0.0405019	0.609663	0.890701
ADAR	14648.6	0.0580422	0.290463	0.683124
MCM2	14548.2	-0.0852795	0.196398	0.5785
TUFM	14515.9	-0.321248	1.6568e-07	1.13435e-05
HIST1H4E	14477.1	-0.0960465	0.182892	0.558094
PFN1	14447.6	0.192373	0.00660427	0.0691128
UBA52	14424.2	0.0926215	0.106202	0.421459
HMGA1	14377.2	0.0376764	0.635389	0.901441
IARS	14246.5	0.0345877	0.553977	0.864681
BTF3	14181.5	-0.0394303	0.54738	0.861249
VCP	14149.8	0.123387	0.0216117	0.162566
HIST1H2BK	14099.8	-0.099495	0.122523	0.457643
HIST1H3H	14059.5	-0.0687262	0.373265	0.758032
NSUN2	14047.1	0.0337813	0.542233	0.858226
KRT10	14031	-0.861135	7.79549e-27	7.8534e-24
GPI	14023.7	-0.0132484	0.873954	0.976039
NOLC1	13985	-0.0787385	0.217504	0.602775
SNRNP200	13972.4	0.116946	0.0332705	0.211251
RPN1	13892.1	0.100635	0.12634	0.464528
ODC1	13870.5	-0.00386585	0.951084	0.992825
GANAB	13851.8	0.259035	2.1617e-06	0.000108116
RPS13	13851.5	0.0416978	0.500938	0.838931
FTH1	13850	0.712777	1.43279e-06	7.54032e-05
CCT4	13797.4	0.0234679	0.687389	0.921782
USP9X	13515.1	0.131309	0.0441629	0.25126
UBC	13464.7	0.0848246	0.117561	0.446465
PTGES3	13397.4	-0.00908991	0.904786	0.981954
CCT2	13369.4	-0.0848478	0.18563	0.561828
RPS17	13325.2	-0.174564	0.0103735	0.0970857
DDX5	13299.1	-0.0209202	0.726057	0.937843
SLC7A5	13210.7	-0.278773	0.000275721	0.00604786
IPO7	13201.5	-0.0506218	0.522868	0.849111
LIFR	13170.6	-0.306729	0.000101915	0.00267177
LGALS3BP	13163.9	0.0371318	0.630269	0.900647
CNOT1	13152.6	-0.428582	7.27089e-16	2.84857e-13
CCT8	13144.7	-0.0912866	0.135101	0.480936
ILF3	13001.6	-0.0218648	0.685877	0.921762
KRT7	12984.6	0.0402959	0.649102	0.906859
RPL9	12982.1	-0.018362	0.762217	0.949255
SLC25A5	12946	-0.0452019	0.458638	0.812566
CTNNA1	12924	-0.155434	0.00491878	0.0559289
MYO1E	12901.6	-0.183472	0.000481459	0.00912702
HIST2H2BE	12886.3	-0.00833057	0.889353	0.979294
SMC1A	12866.9	0.0496549	0.386403	0.767054
RPS16	12852.8	-0.0829497	0.587571	0.880919
ILF2	12811.5	-0.0377747	0.491606	0.833034
DSP	12736.9	0.0830504	0.161971	0.530154
HIST1H3G	12726.5	-0.10048	0.183744	0.559204
HIST1H2BC	12717.5	-0.0858564	0.163963	0.533135
PSMD2	12693	0.187116	0.000844673	0.0144082
YWHAQ	12616.8	-0.0237319	0.668464	0.914276
TAGLN2	12594.4	0.0721769	0.229197	0.617323
KPNA2	12584.8	0.156111	0.00577612	0.0623806
HIST1H3C	12527	-0.131797	0.0838134	0.370582
OAZ1	12454.6	0.0525223	0.413975	0.783088
KTN1	12441.1	0.056731	0.43417	0.797947
CHD4	12422	-0.00540321	0.919012	0.984935
CKAP5	12418.5	0.0518395	0.365389	0.751451
TPR	12406.6	0.0658598	0.349743	0.738218
RBMX	12396.3	-0.0732588	0.235465	0.625413
MYL6	12391.9	-0.0677482	0.258321	0.6514
ASPM	12382.1	0.0645288	0.422372	0.789346
SUPT16H	12364.8	0.0236961	0.70807	0.930234
NAP1L1	12263	-0.0184976	0.822735	0.966627
RBBP7	12207.6	0.0168681	0.770148	0.95205
MKI67	12177.5	0.303228	5.69381e-06	0.000243935
LINC00657	12174.7	0.152775	0.0253086	0.178834
PAICS	12123	-0.0889215	0.166586	0.537196
SRSF3	12115.8	-0.112674	0.0674241	0.325139
SSRP1	12056.6	-0.0785907	0.14118	0.492506
NTS	12036.5	0.646776	0.00040088	0.00792988
RPL38	12028.6	0.0828684	0.203666	0.587305
PTP4A1	12006.7	-0.0341917	0.873881	0.976039
POLD2	12000.4	-0.0549161	0.393361	0.771831
LRPPRC	11983.8	0.0175761	0.789569	0.957366
SLC3A2	11885.3	-0.11366	0.0947191	0.39665
HIST1H2AC	11881.7	0.0551604	0.43666	0.799306
TCP1	11879.4	0.0943741	0.126488	0.464821
SSFA2	11862.8	0.44957	1.19766e-07	8.75222e-06
RPS21	11850.7	0.0812309	0.19464	0.576579
LARP1	11846.2	0.128349	0.031969	0.206425
SLC25A6	11825.9	0.172764	0.0247514	0.176387
SF3B1	11810.7	-0.0307174	0.603937	0.888395
RSL1D1	11765.3	-0.466663	1.73717e-13	5.10439e-11
CTNNB1	11765.2	-0.0652702	0.234221	0.623411
RPL36	11745.8	0.0799804	0.212244	0.59667
HIST1H2BD	11737.5	-0.142711	0.0279855	0.189612
PTEN	11733	-0.169263	0.0120288	0.107512
PPP1R15B	11666.8	-0.414507	2.01342e-12	4.30262e-10
MT-CO2	11617.1	0.370894	1.19347e-05	0.000462435
UQCRC1	11608.8	0.100506	0.114321	0.43937
CBX5	11603	-0.171589	0.00786058	0.0790204
MORF4L2	11532.9	-0.185073	0.00205951	0.0284778
ACLY	11523.2	0.000476102	0.993151	0.999113
EPRS	11513.3	0.0284951	0.682859	0.921096
BZW1	11478.7	-0.217651	0.236212	0.626462
NOC2L	11445.3	0.0852715	0.199077	0.580985
FAM102B	11357.1	-0.0376431	0.612909	0.891403
PARP1	11345.3	0.0295833	0.616759	0.894053
SLC38A2	11337.4	-0.4154	0.013309	0.116301
S100A11	11306.7	0.169885	0.0220351	0.164609
UBR4	11285.8	0.33315	4.7092e-06	0.00020864
NUP205	11272.2	-0.1035	0.0755861	0.347366
ACTN4	11260.5	0.0191876	0.780322	0.95436
COL12A1	11249.9	-0.0547983	0.750088	0.946688
MT-RNR2	11230.9	0.0857525	0.709443	0.930963
AARS	11230.7	-0.355022	9.08679e-11	1.34905e-08
RCC2	11135.1	-0.070196	0.276655	0.670611
EIF3E	11123.1	-0.0973876	0.217458	0.602775
PSMB4	11012.3	0.193627	0.00246331	0.0329313
CNBP	10984.8	-0.0972297	0.102822	0.413397
ACADVL	10981.4	0.15416	0.0241809	0.173561
HNRNPF	10916.1	-0.0348576	0.512279	0.843867
NCAPD2	10904.1	0.0483164	0.388739	0.768649
RPLP2	10895.6	0.0728981	0.238391	0.629756
HEATR1	10888.4	-0.0463756	0.430963	0.794965
TPT1	10877.4	0.011873	0.888554	0.979294
RLIM	10805.7	-0.0715012	0.325033	0.715509
SND1	10787.1	0.0615136	0.359528	0.746802
HNRNPR	10774.4	-0.143118	0.034344	0.215667
RHOA	10772.7	-0.0340622	0.56964	0.87274
FADS1	10770.2	-0.075172	0.332592	0.722538
KIAA0100	10766.9	0.168854	0.00247839	0.0330702
YWHAG	10757.7	0.0128071	0.825729	0.966819
NAA50	10755.2	-0.0138207	0.834858	0.969915
COPA	10749.7	0.0350839	0.559699	0.868007
CUL4A	10741.4	-0.158716	0.00905883	0.087691
SLC16A1	10677.1	-0.141851	0.0373394	0.227194
SF3B2	10644.6	0.0209196	0.705731	0.929711
FUBP1	10641.7	-0.129207	0.0277875	0.188966
TMPO	10591.6	-0.081336	0.259951	0.653781
ATP5F1	10573.1	0.0283435	0.625455	0.899136
FAU	10573	0.0868108	0.186522	0.563563
IMPDH2	10566	0.0242886	0.651187	0.907812
ETF1	10529.5	0.0533224	0.439289	0.799886
P4HB	10526.3	0.291909	1.59877e-05	0.00058875
RPS29	10507.7	0.109665	0.112816	0.437257
AP2M1	10494.5	0.0439832	0.439256	0.799886
RBM39	10432.5	-0.108421	0.0794254	0.358579
AHCY	10419.4	0.109012	0.0554759	0.289682
CLPTM1L	10398.7	0.166855	0.00525464	0.0584015
SMC4	10391.4	0.0730863	0.403655	0.776945
PTPRF	10384.7	-0.218803	0.00152231	0.0227444
CHML	10368.1	-0.158463	0.249908	0.641854
NOTCH2	10357.3	0.0498852	0.355724	0.743881
PDE3A	10356.8	0.00352302	0.956844	0.992834
SRSF1	10284.8	-0.0812172	0.189546	0.568284
RDX	10270.8	0.0105928	0.887625	0.979046
GPRC5A	10263.1	-0.328669	0.0929574	0.39195
CD59	10260.8	-0.0377419	0.567051	0.871111
HECTD1	10246.8	0.0025652	0.968427	0.994528
VDAC1	10246.2	0.078858	0.208127	0.591343
TMSB4X	10233.7	-0.228365	0.00172121	0.0247209
ATP1A1	10221.7	-0.0498142	0.480032	0.824703
EIF3I	10201.9	0.0432617	0.462542	0.814842
L1CAM	10191.3	0.0419617	0.519119	0.846716
HSPA5	10188.1	0.190443	0.244652	0.637526
ATP5G2	10180.1	0.0580542	0.384987	0.766603
STAG2	10176.9	-0.154065	0.0505019	0.27207
PRRC2B	10142.1	0.0456966	0.471592	0.820747
CYCS	10137.1	0.0204663	0.79918	0.95888
TPM4	10126.6	-0.0544797	0.438891	0.79986
HIST1H2AH	10123.8	-0.142531	0.0449815	0.254991
XPOT	10117.2	-0.039707	0.550304	0.863064
HSPA4	10114.9	0.0898125	0.160396	0.525789
DNMT1	10105	0.0185182	0.748086	0.945769
MTA2	10080.8	-0.0404851	0.454829	0.809968
MRPS30	10067.4	-0.0317037	0.652884	0.908293
C1QBP	10051.2	0.00404354	0.944162	0.991472
INPPL1	10036.9	0.326931	2.53532e-06	0.00012246
CCNB1	10018.8	0.0420604	0.48117	0.825339
LDLR	10003.9	0.115555	0.464409	0.815642
PRDX5	9980.22	0.183897	0.015514	0.129015
SCARNA2	9979.46	-0.0416327	0.807385	0.961581
COX7B	9968.77	0.0193853	0.758172	0.94856
HIST1H2BJ	9954.1	-0.0395876	0.530373	0.851882
HIST1H3F	9922.04	0.0216249	0.753381	0.947751
SURF4	9901.87	0.065801	0.303971	0.696004
CTTN	9899.64	0.0216959	0.699744	0.92773
SLC25A39	9876.09	0.158906	0.0119388	0.107111
SYNCRIP	9868.26	-0.089104	0.301404	0.693873
PSMA7	9850.12	0.170836	0.00447478	0.0522453
RPS3A	9822.66	-0.0854317	0.243937	0.636774
C3	9820.27	-0.0573284	0.434869	0.798
SMARCA4	9798.55	0.0854544	0.179999	0.553576
NUP188	9792.74	-0.00428804	0.94375	0.991114
YWHAB	9782.65	-0.0369249	0.59676	0.885216
TPX2	9769.73	0.161256	0.00339028	0.0421291
CAPZA1	9764.36	-0.00297767	0.968598	0.994528
COLGALT1	9758.27	0.190851	0.00450719	0.0525406
EIF5	9733.45	0.0321803	0.633351	0.901208
RAD23B	9731.74	0.0338052	0.56084	0.868763
CALM2	9689.63	-0.154996	0.037621	0.228218
CLUH	9659.06	0.143814	0.0478915	0.263133
APP	9623.25	0.141964	0.0389171	0.233073
PTP4A2	9600.15	0.131629	0.0502025	0.270974
CAD	9594.89	0.00197207	0.974274	0.994864
CBX3	9583.8	-0.0774503	0.328886	0.719165
RPL7L1	9554.37	-0.0446947	0.455602	0.810446
PTPN11	9537.65	-0.0261332	0.707797	0.930199
S100A4	9531.71	-0.326531	5.1566e-06	0.000224471
SMARCC1	9508.35	-0.0214896	0.698504	0.926927
PDHA1	9466.48	0.123277	0.0242671	0.174003
LRRC59	9438.96	0.0710365	0.196936	0.578766
KDM5C	9438.85	0.0844171	0.167946	0.5395
PLS3	9431.26	-0.100979	0.174637	0.547961
GHITM	9419.2	-0.0400114	0.540368	0.857256
HIST1H3D	9412.31	0.0496541	0.476969	0.823803
EWSR1	9380.74	0.0399945	0.477971	0.824235
HIST1H2AE	9334.45	-0.181496	0.00677697	0.0702296
GSPT1	9323.91	-0.303735	9.32047e-07	5.17543e-05
ID3	9321.29	0.108794	0.240988	0.633251
TCOF1	9315.35	0.00464952	0.939586	0.989688
HIST1H2BI	9295.58	-0.135903	0.0600905	0.304315
PSMC3	9277.49	0.192567	0.00244129	0.0327612
FLII	9271.63	0.069903	0.285126	0.679135
DEK	9231.58	-0.153182	0.05253	0.279684
KIAA0368	9210.09	0.0586141	0.289784	0.68249
RRM2	9209.75	0.285096	0.000181211	0.00431723
HIST1H4B	9166.48	-0.036897	0.635431	0.901441
ANLN	9139.73	0.256795	0.00316969	0.0400227
ITPR1	9136.67	-0.26372	0.000230321	0.005231
EIF4H	9130.87	0.0528852	0.374471	0.75915
ANXA1	9100.69	0.121808	0.0748638	0.345623
TOR1AIP2	9090.33	0.0672271	0.29393	0.687378
IRAK1	9055.17	0.118977	0.0962323	0.399601
FAM120A	9054.87	0.0487799	0.377441	0.761174
KYNU	9032.21	0.0673805	0.465798	0.8168
MCM3	9031.84	-0.0465792	0.436943	0.799521
LAMP1	9005.17	0.181332	0.00132582	0.0205262
PHB2	9001.98	0.143636	0.0205446	0.156882
GART	8986.74	-0.0718921	0.193132	0.573702
PSMB7	8974.64	0.191273	0.00067767	0.0121139
PDCD6	8967.93	-0.0930492	0.117332	0.446412
PDIA3	8961.35	-0.148416	0.0356114	0.219898
AK2	8938.75	-0.110556	0.0755127	0.347255
CHCHD2	8929.51	-0.012862	0.872227	0.976039
MCL1	8926.66	-0.0150432	0.843617	0.971762
SLC38A5	8914.81	-0.000595132	0.993163	0.999113
FKBP4	8907.57	-0.101581	0.0929074	0.391856
ITPR3	8897.05	0.1702	0.0176417	0.141454
COX4I1	8897.01	-0.251158	2.18329e-05	0.000760323
PLP2	8895.21	0.290393	0.000149587	0.00367557
EZR	8857.34	-0.175131	0.00304256	0.0388957
IFITM3	8841.77	0.219371	0.00441181	0.0515954
ATAD2	8839.1	-0.116079	0.0972123	0.401355
U2SURP	8828.58	-0.10636	0.190856	0.569748
TUBA1C	8816.21	0.00840027	0.884589	0.978696
HIST1H2BF	8811.84	-0.197823	0.00126546	0.0197216
SUB1	8806.27	-0.10757	0.231494	0.619645
ITGB1	8776.5	0.0781331	0.375912	0.759892
RAD21	8774.78	-0.0829585	0.279997	0.673308
HIST1H4C	8736.31	-0.189182	0.00312176	0.0396661
HMG20B	8734.26	-0.221358	0.0078931	0.079217
MYBL2	8715.43	0.103234	0.0917773	0.390005
OGT	8699.9	0.0035136	0.960354	0.993507
ICE1	8696.84	-0.0837423	0.177446	0.54949
HIST1H2AD	8687	-0.152045	0.0461105	0.257891
PFAS	8657.37	-0.0543308	0.413843	0.783088
PRRC2C	8635.26	0.0327493	0.628454	0.900646
C19orf48	8632.88	0.143187	0.0524392	0.279516
COPZ1	8628.51	-0.0442982	0.424396	0.79071
TOMM20	8628.14	-0.0631852	0.419892	0.787062
ANKRD32	8622.34	-0.250766	0.000371248	0.00748011
ZNF106	8606.01	-0.263668	1.38248e-05	0.00052135
EFTUD2	8595.01	0.050184	0.379271	0.761561
SNORA73B	8594.65	0.260289	0.0925942	0.391354
SREBF1	8593.93	0.33869	0.0259024	0.180498
NUSAP1	8560.49	-0.0457759	0.499078	0.837611
DNAJA1	8544.98	-0.0180253	0.792451	0.957978
NUP210	8532.15	0.169611	0.00945171	0.0905618
CAND1	8530.55	-0.0356328	0.624018	0.898638
NQO1	8514.57	-0.11532	0.149938	0.508349
GLO1	8502.03	0.0216459	0.760894	0.948833
PEBP1	8473.75	-0.112622	0.069581	0.330907
PPA1	8468.55	-0.162532	0.0400235	0.23653
RNF213	8457.64	0.12404	0.0453631	0.256433
PSMD3	8434.4	0.192006	0.00269273	0.0352303
DAB2	8411.8	-0.113733	0.113269	0.437442
CAP1	8406	0.120168	0.0641027	0.316168
ROCK2	8402.19	-0.00593327	0.93554	0.988414
U2AF2	8376.77	-0.0295644	0.656661	0.9096
HADHA	8360.35	-0.0448677	0.499322	0.837887
RPS15A	8354.31	-0.4233	2.91355e-10	3.84044e-08
SSR3	8319.47	0.028822	0.62678	0.900123
DKC1	8317.1	-0.0593601	0.338085	0.72777
NDUFV1	8314.46	0.0402732	0.551716	0.863982
ATP1B3	8312.51	-0.701324	8.01836e-07	4.61596e-05
DAG1	8296.14	0.0234587	0.691106	0.923389
YBX3	8291.93	0.156372	0.00675917	0.0700965
PDIA6	8291.71	0.102181	0.126693	0.465212
2020-09-09	8291.17	0.243953	0.000199658	0.00464684
ECT2	8287.91	-0.0924328	0.271075	0.663421
KIF1C	8267.93	0.0791102	0.218063	0.603642
DHX15	8260.12	-0.0917066	0.120594	0.45274
LARS	8257.04	0.00632999	0.919691	0.985213
PRPF8	8252.94	0.0263916	0.634191	0.901438
INTS1	8213.56	0.191543	0.0326043	0.208549
UQCRC2	8194.07	-0.37297	2.7966e-10	3.7565e-08
USP22	8190.85	0.0374133	0.575581	0.87535
PSMD4	8181.29	0.0867287	0.147905	0.504854
RPL21	8144.01	0.0133559	0.822894	0.966627
PPP1CB	8133.11	-0.309817	0.0507423	0.272844
ANAPC5	8111.55	0.041393	0.482314	0.826455
H3F3B	8109.14	-0.107941	0.0802135	0.360649
PPM1G	8092.76	0.0829877	0.128569	0.468927
PRDX3	8088.17	-0.204422	0.00181505	0.0257882
HSPB1	8085.37	-0.0234192	0.798124	0.95888
TXN	8078.04	0.138558	0.0507353	0.272844
RPS23	8061.51	0.0236705	0.771701	0.95205
MGA	8058.71	-0.285872	6.20368e-06	0.000260407
NNMT	8058.25	0.188323	0.00407328	0.0484398
DHCR24	8055.54	-0.0144525	0.833053	0.969461
DDX23	8048.18	0.0029407	0.959126	0.993209
PDE2A	8044.62	0.153644	0.373412	0.758111
PSMA5	8040.69	0.0487618	0.452959	0.808983
MAT2A	8037.51	0.219041	0.00172971	0.0247925
TBL1XR1	8021.19	-0.288532	0.00122978	0.0192712
TEAD1	8009.82	-0.257295	9.16779e-05	0.00245356
EIF3M	8005.84	0.00326696	0.962241	0.993665
HIST2H2AC	8000.73	0.0137473	0.929271	0.987164
CD46	7999.24	0.588425	0.000391012	0.00777833
HIST1H2BO	7998.4	0.00354436	0.954561	0.992825
CDV3	7996.72	0.0421296	0.559127	0.867825
LAMC1	7989.43	0.111342	0.0399491	0.236343
FARSA	7967.33	0.0554035	0.436201	0.79888
HIST1H2BG	7958.79	-0.153604	0.0111734	0.10253
RPS25	7943.85	0.0656017	0.361197	0.747905
EEF1B2	7921.7	0.0725602	0.236496	0.627098
ARF1	7911.65	0.0457902	0.473148	0.821368
H2AFZ	7909.9	-0.0632696	0.374936	0.759335
GOT2	7907.03	-0.380765	7.87355e-11	1.18137e-08
WNK1	7888.63	-0.0749202	0.192525	0.572502
TRIO	7881.71	-0.0115029	0.843284	0.971762
C1orf43	7869.36	-0.0166686	0.78609	0.956111
RPS9	7861.86	-0.0619496	0.36597	0.751674
PPP6R3	7854.38	-0.03132	0.631296	0.900647
PABPC4	7849.88	0.108805	0.0480411	0.26378
OGDH	7840.53	-0.105617	0.0826047	0.368665
HIST1H4H	7837.17	-0.12743	0.102203	0.412462
BAZ1B	7822.6	-0.102631	0.101383	0.410997
HIF1A	7802.43	0.123918	0.0918802	0.390163
GAS5	7771.01	0.0117936	0.85604	0.974777
MISP	7766.74	-0.133379	0.0579543	0.297665
RPL22	7751.43	-0.0204785	0.779295	0.954326
FAM46A	7739.72	-0.0667903	0.640375	0.903818
MDN1	7726.87	0.000325074	0.996376	0.999453
SEC61A1	7713.4	0.196018	0.00102804	0.0167819
PDCD11	7711.37	0.135034	0.0253889	0.178972
GNL3	7707.96	-0.127326	0.0395955	0.235436
TMEM106C	7682.65	0.0556158	0.377342	0.76116
DHX30	7664.82	0.0319833	0.640262	0.903818
CHD3	7641.91	0.0816303	0.186156	0.562696
SHMT2	7636.44	-0.0219577	0.759367	0.94856
EIF4A2	7627.94	-0.0971808	0.133273	0.477498
SMS	7624.03	0.00156787	0.979942	0.9959
HIST2H2BF	7609.87	-0.295068	0.000332524	0.00690632
LAMA5	7600.26	0.2035	0.188829	0.567494
THRAP3	7590.63	-0.0406463	0.510181	0.84248
EIF3H	7589.75	-0.115725	0.0664591	0.322553
NCOA4	7581.21	-0.1571	0.017024	0.138231
STT3B	7566.39	0.0500521	0.446997	0.804957
SOD1	7556.26	0.0805436	0.19762	0.579345
RPL30	7553.38	-0.0262273	0.663835	0.912362
MOCOS	7546.53	-0.0674584	0.437433	0.799521
ANP32A	7534.52	-0.160799	0.0239168	0.172561
RPL41	7530.21	-0.0444627	0.547136	0.861154
LAMB3	7529.75	-0.138685	0.0477065	0.262614
TRA2B	7510.22	-0.0363774	0.529434	0.851613
PTRF	7479.26	-0.0816507	0.261941	0.65556
LIMCH1	7472.33	0.16911	0.0146933	0.12484
KIF5B	7466	0.0392594	0.582407	0.878246
PODXL	7462.51	-0.0872948	0.195636	0.577733
LRRC75A-AS1	7450.65	0.114228	0.0914585	0.389237
RBM3	7440.07	0.100618	0.138499	0.488226
RPL23A	7436.24	0.0987207	0.0868289	0.377275
DDX46	7429.3	0.111937	0.110571	0.431914
NUFIP2	7424.64	0.109701	0.15139	0.511048
ATF4	7424.37	-0.0083893	0.896885	0.980777
PRKCSH	7411.34	0.0887505	0.229219	0.617323
VPS35	7396.64	-0.449424	6.50018e-11	9.85791e-09
STOM	7387.92	-0.124881	0.0602868	0.304689
PA2G4	7386.44	0.00107648	0.984984	0.997001
EIF3D	7386.07	0.0380659	0.500886	0.838931
MYBBP1A	7382.82	0.0976191	0.206506	0.590421
KDM1A	7381.01	-0.391356	2.85702e-11	4.63165e-09
PFKP	7377.74	0.190459	0.00785376	0.0790204
ATRX	7373.95	-0.174176	0.034928	0.217864
BUB3	7373.17	-0.0309017	0.611563	0.891403
MET	7354.8	0.45694	1.91426e-14	6.42828e-12
IARS2	7350.08	-0.0705667	0.329783	0.719985
ZFR	7324.81	0.0412254	0.522609	0.848886
STARD7	7309.29	0.0467822	0.423895	0.790261
MTOR	7307.31	0.21636	0.000244584	0.0054693
TFDP1	7306.79	-0.0367093	0.507036	0.841533
KLF5	7305.18	-0.0129424	0.892148	0.979982
FEN1	7305.04	-0.0297024	0.623865	0.898638
GDI2	7291.48	-0.0481741	0.460408	0.813439
GRN	7291.46	0.00717625	0.926561	0.986772
SPECC1	7284.57	-0.10161	0.0881304	0.380426
ABCC2	7271.23	0.0966348	0.174599	0.547961
SRSF6	7270.96	-0.0350059	0.632657	0.901113
CAPNS1	7236.95	-0.167141	0.0141762	0.121932
SLC39A6	7230.6	0.419563	0.00502919	0.0567198
GMPS	7211.43	-0.0409192	0.525195	0.849565
HIST1H4I	7208.08	-0.0674186	0.279433	0.673259
MARS	7204.77	-0.0364817	0.535771	0.854776
C14orf166	7204.4	0.0466154	0.501105	0.838931
GARS	7199.19	-0.0117256	0.845173	0.972312
AP2B1	7187.29	0.09264	0.139834	0.490367
CAST	7186.62	0.149202	0.0440639	0.251102
RUVBL2	7176.1	0.0779698	0.206036	0.590421
BIRC6	7172.54	0.0707736	0.301153	0.693873
ADAM15	7172.52	-0.0892972	0.231395	0.619631
B2M	7132.44	-0.39451	2.88588e-08	2.52604e-06
CDC42	7117.07	-0.0359956	0.579003	0.877432
MYOF	7108.12	-0.090028	0.202095	0.585409
MBNL3	7074.6	-0.290519	0.00208585	0.0287574
SLC12A3	7066.72	0.364335	0.0184663	0.146155
UBAP2L	7062.99	0.06401	0.309484	0.700584
NOP56	7061.24	0.0335369	0.553298	0.864486
RCC1	7056.69	-0.084681	0.16236	0.530688
MTDH	7054.72	0.110966	0.103216	0.414274
TMED2	7028.5	0.0416501	0.529791	0.851613
MLEC	7027.38	0.0771155	0.18588	0.562464
MSH6	7000.34	-0.100434	0.0927167	0.39136
TRIM29	6987.26	-0.14339	0.0441161	0.251196
HINT1	6987.06	0.0715314	0.275511	0.669148
ESYT2	6983.89	-0.153984	0.0499874	0.270535
PPP2R1A	6967.99	-0.022781	0.759522	0.94856
CDC37	6942.6	0.0698515	0.261069	0.65435
CPM	6940.1	0.453632	0.00767083	0.0776665
PHB	6931.18	0.0188175	0.758892	0.94856
FH	6926.19	-0.00266629	0.963968	0.994307
CS	6915.77	0.140077	0.0118615	0.106625
RPL34	6911.84	0.00768046	0.898427	0.98107
LAS1L	6905.51	0.0342171	0.581897	0.878193
HNRNPL	6904.79	-0.0569186	0.353564	0.741099
CDC20	6877.38	0.176	0.0147937	0.125391
ASCC3	6865.89	0.141988	0.0590757	0.301122
HMGN2	6857.87	0.0812671	0.168765	0.540233
SERF2	6855.01	-0.12737	0.0823315	0.367586
MFN2	6845.69	0.105262	0.0792848	0.358064
RFWD3	6838.72	-0.250706	4.30244e-05	0.00133001
IPO9	6836.96	0.111025	0.0610687	0.307051
CPT1A	6835.98	0.0513469	0.438343	0.799717
XPO6	6828.98	-0.302946	3.27594e-06	0.00015343
AMD1	6825.82	-0.0515003	0.407054	0.779288
TUBA4A	6823.28	0.230437	0.000744181	0.0130384
MAP7	6817.62	-0.0725287	0.287975	0.681379
PPP1CA	6809.32	0.0716528	0.265881	0.658462
WDR34	6799.51	0.0633501	0.449114	0.806404
BIRC5	6781.87	0.026843	0.635325	0.901441
NEAT1	6770.06	0.243864	0.0114045	0.103667
WDR43	6768.72	-0.0781125	0.244422	0.637214
HNRNPDL	6753.39	0.0287159	0.71025	0.931674
DAZAP1	6752.5	-0.022836	0.734588	0.940643
CKB	6751.46	-0.0605535	0.496556	0.83623
ARFGEF2	6748.31	-0.0461181	0.448356	0.805815
HNRNPM	6747.38	0.0217628	0.760551	0.948833
FSCN1	6734.66	0.225753	0.124108	0.459791
SFN	6727.71	-0.229847	0.00349393	0.0430756
RANBP2	6709.08	0.0102837	0.885604	0.978757
PDS5A	6705.36	-0.0988745	0.101832	0.412356
UHMK1	6695.91	0.163951	0.0412868	0.241522
ERGIC3	6679.75	0.0176676	0.788713	0.957151
CDK16	6679.16	0.312272	2.15585e-06	0.000108116
SNRNP70	6676.77	0.0509502	0.530924	0.852047
SOD2	6674.99	0.000997955	0.99453	0.999362
SNRPB	6670.98	-0.0290088	0.673602	0.917461
EIF2S2	6670.27	0.00201187	0.975351	0.994963
FAT1	6647.18	-0.106965	0.0947162	0.39665
LMO7	6630.89	-0.252673	0.000734554	0.0129179
CYC1	6617.66	0.0791311	0.27271	0.666126
PPP1CC	6607.9	-0.127032	0.0854305	0.375011
ACIN1	6607.16	-0.0561447	0.338991	0.72883
ABLIM1	6606.54	0.0645145	0.308586	0.699635
RRM1	6602.88	0.0461952	0.501281	0.838978
TRAP1	6593.26	-0.323171	1.00715e-07	7.55574e-06
LAPTM4B	6586.99	0.00482271	0.93725	0.98889
EIF2S1	6576.87	0.0218001	0.747873	0.945585
BST2	6562.44	-0.00309395	0.962054	0.993665
AURKA	6562.4	0.216566	0.000650963	0.0117449
COPB2	6562.3	-0.0286041	0.647229	0.905918
PSMA2	6559.9	-0.00079097	0.990526	0.998614
NUMA1	6531.42	0.117204	0.0747911	0.34547
NUP160	6522.94	-0.113531	0.136423	0.484054
EID1	6522.8	-0.282554	0.000505529	0.00953868
UBB	6522.02	-0.0868374	0.172073	0.544395
HSD17B10	6497.67	0.106789	0.075348	0.346837
PTPLAD1	6495.13	-0.216386	0.000595874	0.0109146
H2AFY	6487.17	-0.0206616	0.721793	0.936977
ARPP19	6481.12	-0.224182	0.00381733	0.0459191
PTDSS1	6465.3	0.0579259	0.347294	0.736105
TMED10	6461.44	-0.005671	0.929733	0.987164
HCFC1	6455.8	0.0522289	0.536966	0.854975
MRPL3	6438.51	0.0107403	0.873213	0.976039
AHSA1	6436.37	-0.104889	0.0671299	0.324246
NDC1	6418.84	-0.0760082	0.221456	0.607736
ATP2A2	6418.2	0.190325	0.0026835	0.0351552
PSMA4	6417.09	-0.0726309	0.278292	0.672025
RACGAP1	6413.85	0.120198	0.0416381	0.243174
SLC16A3	6404.7	0.460893	1.29426e-09	1.50861e-07
VAPA	6400.1	0.0385026	0.590259	0.882073
HNRNPAB	6392.98	0.0315819	0.583443	0.878779
ANXA5	6387.59	-0.0665721	0.365882	0.751674
ABCF2	6387.45	0.000205813	0.997294	0.999485
SLC4A2	6382.34	0.143472	0.0338323	0.213876
RRP1B	6379.55	0.113847	0.0470334	0.2599
FOLR1	6367.95	-0.00641705	0.96434	0.994307
NUP98	6365.91	0.057681	0.316094	0.706111
TK1	6362.46	-0.111283	0.15873	0.523544
PRC1	6357.66	-0.0952184	0.102057	0.412462
PSMB6	6355.62	0.131261	0.0430904	0.248262
ZNF207	6353.79	-0.0633523	0.283221	0.677346
RARS	6352.13	0.0596706	0.331913	0.722422
MDH2	6342.81	0.172118	0.00874397	0.085228
EDF1	6341.19	0.241975	0.000360879	0.00735525
TRIP12	6325.39	0.106401	0.124798	0.461378
AHCTF1	6313.81	-0.019132	0.789399	0.957242
COL7A1	6306.03	0.256204	0.0010351	0.016858
PFKM	6301.89	-0.0530891	0.401912	0.775878
COX7C	6291.74	0.100932	0.131493	0.473832
RTN4	6283.64	0.0175667	0.792422	0.957978
PDIA4	6278.67	0.0766225	0.221246	0.607564
GALNT2	6271.76	0.176054	0.0427629	0.24762
DDX1	6264.96	-0.0157771	0.81899	0.965051
NRD1	6258.34	0.112467	0.115614	0.441903
PSMB5	6257.57	0.116288	0.0611859	0.307324
PLA2G4A	6256.92	-0.324613	7.53563e-06	0.000307175
TSR1	6253.96	0.0891451	0.139175	0.489264
MRFAP1	6249.94	0.0198872	0.771141	0.95205
SF3A3	6245.83	0.000382712	0.994842	0.999413
SRRM2	6242.41	-0.16622	0.0172939	0.139858
CPSF2	6241.59	-0.198759	0.0085155	0.0836952
KPNA4	6239.09	-0.000851331	0.990265	0.998614
GTF3C1	6236.29	-0.268839	2.18118e-05	0.000760323
RPS26	6231.55	0.123319	0.105631	0.420021
QARS	6222.14	0.0458347	0.523512	0.849203
COTL1	6213.05	-0.353423	8.85822e-08	6.71701e-06
STRAP	6210.3	0.0457835	0.531897	0.852196
MRPS27	6210.16	-0.0390334	0.543724	0.858935
HIST1H2AI	6200.46	-0.139339	0.0368125	0.224763
TBRG4	6193.23	-0.0646116	0.310387	0.701442
TRIP13	6191.77	0.034766	0.539406	0.856828
DDX39A	6187.21	0.0864041	0.145534	0.501155
ATP13A3	6181.06	-0.0215053	0.775348	0.953568
MTCH1	6159.41	-0.0916867	0.155507	0.5188
PFKL	6145.98	0.0158094	0.839871	0.971017
PHGDH	6136.63	-0.0248254	0.732831	0.940164
NDUFS6	6134.07	0.107463	0.0630982	0.313579
PRDX2	6127.86	0.017714	0.820804	0.966432
WDR3	6124.73	0.0200047	0.788168	0.956667
PSMD11	6122.24	0.148472	0.010588	0.0986346
MAGT1	6117.14	0.0825321	0.322519	0.711976
PRPF6	6106.8	0.100957	0.102094	0.412462
PTTG1IP	6104.45	0.0922107	0.184864	0.560836
2020-09-02	6104.44	-0.140234	0.0257634	0.179974
NARS	6103.49	-0.012114	0.855818	0.974682
SLK	6100.89	0.0409404	0.607564	0.890112
SIGMAR1	6100.66	-0.0040002	0.953699	0.992825
AHCYL1	6098.01	0.036481	0.576027	0.875745
CALM1	6085.58	-0.0478727	0.411087	0.781502
VCL	6085.45	-0.0726434	0.207266	0.590421
CELF1	6081.89	-0.000676778	0.990566	0.998614
PICALM	6077.27	0.2182	0.126342	0.464528
SLC39A14	6075	-0.0364732	0.568439	0.87201
RAC1	6075	-0.0501383	0.441529	0.801361
GLG1	6063.59	-0.13525	0.0385457	0.231734
TSC22D1	6062.99	-0.101523	0.196551	0.5785
MYPN	6058.42	-0.427815	1.41359e-09	1.6342e-07
2020-03-06	6053.01	0.0246078	0.749757	0.946356
ETFA	6035.78	-0.261634	5.27049e-05	0.00157156
PPT1	6032.81	-0.0532787	0.412893	0.78268
NUDT21	6028.7	-0.471949	1.26868e-11	2.26499e-09
UBR5	6026.89	0.0156915	0.805951	0.961004
TPD52L2	6025.59	-0.101003	0.122673	0.457868
CD63	6022.25	0.0776632	0.258646	0.651578
LSM4	6014.68	0.0345104	0.629765	0.900646
LMNB2	6013.62	0.055712	0.404683	0.77802
GPX1	6012.75	0.105223	0.20556	0.589753
TOP2B	6004.7	-0.0561401	0.485371	0.828643
RPS28	5995.52	0.218133	0.00925727	0.089005
CHD8	5979.33	0.0707993	0.261198	0.654457
KIF20A	5968.05	0.0562976	0.388462	0.768649
COPG1	5960.71	0.0699766	0.258587	0.651578
HIST1H2BN	5959.61	-0.0622501	0.38887	0.768801
HN1L	5956.61	-0.44406	8.54589e-14	2.62024e-11
MYL12B	5954.46	-0.050173	0.438682	0.799717
AQP3	5952.71	-0.230775	0.00184562	0.0260472
SCARNA10	5947.91	-0.10052	0.249963	0.641854
POLDIP2	5943.38	0.145827	0.0229211	0.168991
ATL3	5939.32	-0.00081976	0.991463	0.998614
KCTD20	5935.36	0.0704881	0.322456	0.711976
CACYBP	5921.76	-0.015288	0.830239	0.968389
MAP4	5917.96	0.0259438	0.680229	0.920166
YARS	5912.44	0.0515471	0.409509	0.780064
ZNF638	5908.4	-0.0962181	0.180577	0.554872
C11orf58	5907.33	-0.0400933	0.625326	0.899068
G3BP2	5906.56	0.045993	0.518658	0.846716
PSMD1	5905.79	0.113543	0.0873171	0.378484
SUPT6H	5893.51	0.157636	0.00846895	0.083412
VMA21	5890.38	0.0290325	0.725385	0.937452
S100A16	5882.3	0.40071	1.23104e-06	6.55191e-05
UCK2	5880.09	-0.0919491	0.144349	0.498627
USP7	5873.97	-0.339641	1.7007e-06	8.85115e-05
HIST1H2BH	5856.33	0.0497726	0.477377	0.824219
RIF1	5854.44	-0.0395765	0.658778	0.910359
GNAI3	5849.48	0.0217027	0.758672	0.94856
ADAM9	5849.38	0.0511416	0.398123	0.774821
JTB	5847.12	0.094945	0.167954	0.5395
STMN1	5846.97	-0.0426128	0.471207	0.820452
GPC1	5838.47	0.259697	0.00451498	0.0525406
EIF4A3	5829.61	-0.024873	0.69615	0.925837
MPRIP	5829.25	0.0084575	0.896008	0.980777
UPF1	5829.1	-0.0709808	0.308524	0.699635
HMGN1	5828.27	0.0126838	0.861313	0.975036
THOP1	5827.06	0.130271	0.108544	0.427268
WDR1	5824.94	0.0495997	0.453475	0.809187
GAPVD1	5823.35	0.0112444	0.864913	0.975154
TLN1	5816.38	0.16555	0.0145144	0.123854
NRAS	5814.95	0.0354663	0.642781	0.904025
SKP2	5812.11	-0.013739	0.854004	0.973952
PYGL	5806.5	0.241182	0.00222973	0.0305025
SRPK1	5806.35	-0.0223952	0.738809	0.942487
VIM	5801.89	0.0586386	0.413077	0.78268
PAPOLA	5799.7	0.0757884	0.376673	0.760573
PPP2R4	5790.17	0.0634702	0.357664	0.745565
LASP1	5789.22	0.0337712	0.643153	0.904025
SLMO2	5777.92	-0.0664015	0.399725	0.775317
SLC39A1	5777.17	0.0594249	0.403304	0.776945
CRIP1	5776.37	-0.211977	0.00343379	0.0425433
AUP1	5764.81	0.0665281	0.29427	0.687378
ARL6IP1	5762.55	-0.267989	0.000998767	0.0164371
INCENP	5760.57	0.215485	0.000461422	0.00887843
FKBP8	5759.66	0.121562	0.169827	0.54143
ESYT1	5758.79	0.0491926	0.467345	0.81753
GNS	5757.46	0.2602	8.69059e-05	0.00233471
BRI3BP	5753.61	-0.220547	0.000508116	0.0095553
PFDN5	5746.31	-0.0591803	0.35951	0.746802
SCARA3	5742.5	-0.590616	0.00067956	0.0121323
DCTN1	5737.93	0.0845259	0.177476	0.54949
FAM208A	5737.9	-0.0781371	0.3211	0.710503
PDXK	5735.1	0.062044	0.326762	0.716742
SRSF7	5705.69	-0.0799111	0.190557	0.569531
YY1	5688.91	-0.0587787	0.390925	0.77048
IGF1R	5687.3	-0.0283181	0.629497	0.900646
STAT3	5685.44	0.168284	0.024692	0.176243
SHISA5	5682.33	0.0296519	0.712292	0.932705
GNB1	5680.75	-0.0209255	0.740282	0.942808
CRTAP	5680.68	0.177127	0.00750019	0.0763223
SEC16A	5680.01	0.14648	0.032473	0.208087
SERPINH1	5675.83	0.00735681	0.915301	0.984853
ACTR2	5673.87	-0.0147009	0.865366	0.975154
ATP2B1	5667.88	0.0732647	0.369989	0.755185
PANK3	5667.84	-0.0417266	0.624951	0.899024
NR3C1	5667.14	-0.0801202	0.215908	0.601337
PSMB2	5662.21	0.147086	0.01497	0.126218
SMC2	5657.77	0.0160477	0.83529	0.969915
UQCRH	5656.41	0.0542178	0.392124	0.770749
DIAPH1	5654.95	0.054239	0.385518	0.766603
SLC39A10	5654.93	-0.284847	0.000554226	0.010326
CALU	5651.54	-0.00849901	0.900318	0.981528
USP5	5647.1	0.0536376	0.447027	0.804957
EIF3G	5639.36	0.11966	0.0814146	0.364531
POLR2E	5635.66	0.173532	0.029693	0.196368
C6orf62	5635.26	0.308558	6.88872e-07	4.01888e-05
ATP5E	5629.41	0.0582311	0.327156	0.717082
PRMT1	5624.26	-0.0408272	0.57665	0.875868
MCM5	5621.55	0.0267997	0.729231	0.938386
AGRN	5614.03	-0.0556672	0.768054	0.951651
NUP93	5597.03	-0.459716	1.76494e-14	6.07139e-12
ALDH18A1	5595.96	-0.130413	0.0277377	0.188809
PRSS23	5594.51	-0.575075	3.72087e-10	4.60344e-08
UTP20	5593.07	-0.0819229	0.237366	0.627805
FTSJ3	5589.23	0.0584398	0.31124	0.702255
FANCI	5585.52	-0.244918	8.38082e-05	0.0022601
TXLNA	5579.16	0.176388	0.00693322	0.0714811
NUDC	5571.15	0.0151755	0.808791	0.962059
POLA1	5567.72	-0.0915324	0.132185	0.475354
PHIP	5566.66	-0.253582	0.00352938	0.043361
PCM1	5559.13	0.155236	0.0227286	0.167747
JUP	5554.5	-0.331008	1.28168e-05	0.000492558
APOA1BP	5552.65	0.238061	0.00056605	0.0104909
BAG1	5548.59	-0.0316699	0.688272	0.922263
PCNA	5547.35	-0.137721	0.0311032	0.202998
NMT1	5543.71	0.127263	0.0433176	0.24886
HNRNPA0	5534.74	-0.234989	0.000366813	0.00743045
TOMM70A	5532.92	0.0883957	0.22076	0.607057
FAM208B	5529.73	-0.0161826	0.820773	0.966432
APEX1	5519.74	-0.0210356	0.763759	0.949937
MRPL37	5519.37	0.152571	0.0127758	0.112523
CAPN2	5517.4	0.076633	0.210076	0.59412
ZWINT	5515.77	0.2334	0.00013232	0.00334452
ABL1	5511.8	0.117482	0.0674556	0.325139
EBNA1BP2	5502.88	-0.0262381	0.693733	0.924541
HNRNPUL1	5501.21	0.105362	0.103003	0.41389
SETX	5498.77	0.0968703	0.198704	0.580888
SF1	5497.63	0.019777	0.788801	0.957161
CDK6	5496.97	0.227506	0.00427197	0.0504199
SRRT	5492.49	0.09741	0.111365	0.433774
IMPA2	5488.32	0.201687	0.00678306	0.0702411
PDE4D	5487.02	0.123606	0.44711	0.804957
SYAP1	5483.53	-0.0271691	0.652781	0.908293
IFRD2	5482.11	0.0997545	0.196971	0.578766
PLIN3	5481.66	0.166473	0.0383757	0.231106
PRSS21	5477.77	-0.690309	1.77847e-19	9.64754e-17
KPNA6	5477.48	0.0800534	0.177929	0.549729
UBE3C	5468.6	0.0898502	0.125054	0.461719
PARK7	5466.94	0.0213423	0.734513	0.940643
SP1	5444.05	-0.0263748	0.69813	0.926722
MTPN	5430.23	-0.0173836	0.794345	0.958326
CYBA	5429.78	-0.294536	0.0959984	0.399399
USP1	5427.79	-0.0567897	0.455062	0.810106
MPZL1	5424.32	-0.137876	0.0294216	0.195276
RAB10	5423.9	0.0913257	0.158291	0.523209
MDH1	5423.57	0.00673811	0.911833	0.983512
AHNAK2	5419.67	0.278543	0.000355198	0.00725301
CLNS1A	5416.53	-0.127373	0.044159	0.25126
LMAN2	5414.06	0.111848	0.116767	0.445522
PLK2	5407.94	0.566667	0.00254872	0.0337849
PES1	5402.68	0.0386891	0.571795	0.872865
UBQLN1	5394.58	0.040154	0.53671	0.85496
NDUFS2	5388.47	0.11187	0.0577945	0.297385
ACTN1	5387.13	0.0711463	0.237386	0.627805
DIO2	5385.57	-0.0927889	0.294632	0.687768
TCEB2	5384.17	-0.319432	3.15885e-05	0.0010337
IMPDH1	5382.91	0.12192	0.0664329	0.322553
MAPRE1	5381.68	0.0385492	0.539114	0.856751
PSMC4	5380.46	0.160676	0.00925768	0.089005
DYNLL1	5380.41	0.0448441	0.440304	0.800256
GATAD2A	5378.43	0.0864069	0.17726	0.54949
DDX54	5376.51	0.017536	0.796522	0.958545
BMP2	5366.31	-0.0416236	0.895427	0.980777
RANGAP1	5354.71	0.0166332	0.798874	0.95888
LONP1	5353.3	0.106317	0.14892	0.506602
BTBD3	5348.83	-0.01799	0.794217	0.958326
RBM10	5347.63	0.0697998	0.325744	0.716515
NCLN	5345.79	0.189777	0.0320629	0.206585
SKIV2L2	5344.28	-0.0760359	0.33119	0.721518
TARDBP	5339.02	-0.0871974	0.313912	0.704114
FTSJ1	5332.37	0.0751188	0.267292	0.65956
SPAG5	5318.39	0.227636	0.000346587	0.00712575
RCN1	5316.02	-0.0580979	0.41004	0.78074
ANP32E	5311.95	-0.0164069	0.911063	0.983512
LMAN1	5306.07	0.05679	0.485559	0.828643
MTHFD1	5304.9	-0.0753997	0.237061	0.627458
CDK1	5304.13	0.0699596	0.362751	0.749852
TM9SF2	5300.35	0.066385	0.367487	0.752802
ENSA	5299.36	0.0969154	0.0965333	0.400315
TRMT112	5289.24	-0.00230959	0.972265	0.994659
BZW2	5283.97	-0.0605477	0.398952	0.775254
MORF4L1	5283.12	-0.22966	0.00210133	0.0289144
ECHS1	5273.95	0.0676312	0.316112	0.706111
ATP5G1	5272.95	0.120403	0.0895982	0.384803
HYOU1	5268	0.254288	2.15047e-05	0.000754073
NDUFA4	5261.39	0.169419	0.00513075	0.0574343
SACS	5254.93	0.100932	0.217393	0.602775
ACP1	5247.98	-0.00889462	0.883991	0.978571
POLD1	5244.94	0.0647971	0.398576	0.775061
NAA15	5242.81	0.0542105	0.486663	0.829116
UBE2D3	5240.33	0.0918656	0.196041	0.578203
B4GALT1	5236.93	0.00804899	0.964332	0.994307
RPS2P5	5235.14	-0.26828	0.00115479	0.0182796
PLXNB2	5235.08	0.0854957	0.297517	0.690144
PRPF40A	5229.45	-0.0485863	0.51242	0.843902
NSD1	5222.81	-0.0243149	0.703228	0.928491
2020-09-07	5222.33	-0.038749	0.650635	0.907582
TOMM40	5221.77	0.0631182	0.364171	0.750312
MTCH2	5219.59	0.000890047	0.988258	0.998142
EIF2A	5218.53	-0.0826251	0.288196	0.681379
PRKAR2A	5214.83	0.110375	0.0909067	0.387942
TMEM33	5204.98	-0.0676619	0.336458	0.726267
DIDO1	5204.72	0.0353386	0.596428	0.885216
RPL26	5201.85	0.0313477	0.641161	0.903905
NDUFB11	5200.19	0.113681	0.0972374	0.401355
STAT6	5194.94	0.00744488	0.900825	0.981528
G6PD	5191.7	0.131156	0.0558296	0.290776
AP3D1	5189.59	0.19449	0.00251566	0.0334409
CSRP1	5187.87	-0.103348	0.137227	0.485195
NOP2	5185.78	0.00839931	0.896599	0.980777
PGD	5183.9	0.130986	0.0258875	0.180483
LGR4	5183.24	0.167989	0.0344865	0.215985
GOLPH3	5177.56	-0.138937	0.0789211	0.356878
SRSF10	5175.5	-0.126962	0.0707428	0.333849
TALDO1	5147.58	0.0272959	0.660547	0.911599
SEC13	5147.01	-0.0280723	0.649998	0.907145
DAP3	5144.13	0.135488	0.0230588	0.169376
SCAF11	5141.23	-0.0285352	0.710856	0.932157
FXR1	5140.19	-0.0236287	0.76079	0.948833
ICMT	5134.09	0.0338158	0.577128	0.876097
NPR1	5124.08	0.00208683	0.974761	0.994864
PHF3	5119.45	0.0568324	0.462538	0.814842
SERP1	5116.32	-0.0348477	0.618092	0.894617
HIST1H1B	5103.55	-0.279145	0.000333662	0.00691038
IMMT	5093.28	0.0671442	0.277279	0.671258
MGEA5	5090.56	0.0160067	0.834051	0.96969
NDUFS5	5081.34	0.0200858	0.743606	0.943986
RNF40	5080.4	-0.183976	0.00578331	0.0624084
AP1G1	5078.97	-0.31627	2.39398e-07	1.60022e-05
DHX37	5077.64	0.0418014	0.565137	0.870353
NPLOC4	5077.5	0.181043	0.00361558	0.0441126
CD164	5077.36	9.68301e-05	0.998898	0.999485
PGAM5	5072.03	0.0102115	0.872049	0.976039
SUPT5H	5067.51	0.103453	0.11449	0.439808
SETD7	5058.3	-0.00211384	0.974709	0.994864
BCAP31	5051.47	0.104414	0.12288	0.458248
EPAS1	5045.53	0.537767	2.49666e-17	1.17376e-14
DNAJB1	5042.11	0.0117637	0.94986	0.992825
PPP1R14B	5035.61	0.124439	0.0878361	0.379771
NUP153	5032.3	-0.0941692	0.129497	0.469882
SYNE2	5025.43	0.059588	0.437461	0.799521
CASC5	5022.27	-0.213598	0.010896	0.100518
AKAP13	5021.59	-0.209426	0.00243978	0.0327612
GFM1	5019.22	0.0265003	0.704946	0.929211
PELP1	5014.15	-0.0160215	0.824638	0.966819
CCAR1	5011.46	-0.116809	0.109819	0.430247
PRDX4	5004.16	-0.0624934	0.348575	0.736966
CORO1C	5001.69	0.0578643	0.454789	0.809968
HSPH1	4994.86	-0.0894042	0.221373	0.607736
ATP6V1A	4990.99	0.142404	0.0656763	0.32074
DARS2	4988.53	0.0193402	0.759681	0.94856
CRIM1	4983.89	-0.189817	0.00429535	0.0506387
ID1	4977.08	0.380934	0.0765097	0.350014
SLC7A11	4974.63	-0.0566205	0.714861	0.933864
KIF11	4970.65	0.0407636	0.627151	0.900224
METAP2	4964.35	0.0105388	0.886708	0.978757
NELFCD	4958.66	-0.0101684	0.8695	0.976039
TOMM7	4957.77	0.101209	0.106079	0.421329
BRIX1	4952.73	-0.136162	0.129007	0.46943
PPIF	4952.61	0.0833651	0.164414	0.53337
DNM2	4945.22	0.0568079	0.381159	0.763509
SMG5	4940.42	0.0605962	0.416662	0.78476
TCF3	4938.72	-0.032446	0.696542	0.9261
VWA5A	4929.5	-0.0922346	0.155131	0.518397
PDCD6IP	4928.93	-0.00756644	0.905088	0.981954
PUM1	4928.65	-0.114386	0.0816719	0.36545
NDUFS8	4927.16	0.302797	0.000224901	0.00514101
EIF2AK1	4923.84	-0.00967427	0.88474	0.978696
APRT	4917.72	-0.231974	0.0007624	0.0132425
ARHGAP5	4916.2	0.038455	0.646409	0.905886
MYCBP2	4911.12	-0.0466449	0.52834	0.851234
DDX27	4904.66	0.0389062	0.514323	0.844661
ARHGEF12	4898.82	-0.165686	0.0158456	0.131077
NUCB1	4897.73	-0.0956528	0.195272	0.57726
SMG1	4895.5	-0.276373	4.38654e-05	0.00134495
CDC6	4886.9	0.00654438	0.917849	0.984864
SNHG1	4885.93	0.0762606	0.252599	0.644474
MYO1C	4882.6	0.129039	0.0464949	0.258829
YME1L1	4878.82	0.0372512	0.616224	0.893942
PHLDB2	4876.82	0.451294	2.53065e-06	0.00012246
SSR2	4876.71	0.178471	0.00575153	0.062256
COL4A6	4875.67	0.130563	0.075144	0.346237
TTC37	4872.19	-0.0675109	0.373074	0.757971
BCLAF1	4872	-0.161675	0.070477	0.33348
GOLGA4	4871.55	0.0576224	0.504743	0.840526
DDX56	4860.14	0.106127	0.135235	0.481243
ATP2B4	4850.64	-0.00413376	0.949369	0.992801
MKNK2	4848.92	0.344576	5.26672e-05	0.00157156
COPS2	4845.59	-0.134068	0.174426	0.547777
MBTPS1	4844.75	-0.0729334	0.241016	0.633251
SLC27A2	4843.38	-0.234467	0.00123109	0.0192712
PSMC2	4837.76	0.180092	0.00312079	0.0396661
TBC1D9B	4836.22	0.10301	0.148452	0.506106
SSR1	4832.95	0.0698305	0.402178	0.776286
KDELR2	4832.93	-0.0762077	0.251725	0.644089
VDAC2	4823.52	0.0853126	0.253435	0.645674
RAD23A	4815.76	0.091989	0.240458	0.633082
FOXK1	4810.61	0.146447	0.0246888	0.176243
H2AFV	4808.94	0.0534846	0.390414	0.770125
CPSF6	4800.9	-0.0906915	0.142623	0.495825
TLE3	4792.6	-0.0892115	0.317539	0.706845
LMTK2	4784.97	-0.330799	4.33664e-05	0.00133491
NAT10	4783.26	-0.0737031	0.232888	0.621152
TRIM33	4782.92	-0.119756	0.100681	0.409524
SRSF2	4777.33	-0.121209	0.0707749	0.333849
USP10	4776.52	-0.458597	1.07093e-11	1.93646e-09
ELAC2	4773.76	0.10908	0.0783084	0.355361
RTN3	4773.52	0.0269666	0.677703	0.919247
YWHAE	4771.2	-0.0281682	0.664988	0.912708
API5	4770.27	0.0380582	0.596282	0.885216
RBM25	4766.74	-0.067207	0.374929	0.759335
ITGA3	4763.88	0.348571	2.21205e-06	0.000109
GDA	4763.74	-0.613808	0.000230266	0.005231
HLTF	4758.72	0.0582952	0.526096	0.849932
NCOR1	4755.19	0.0128106	0.840056	0.971017
ATP5G3	4755.15	0.11707	0.0635808	0.314606
LRRC58	4744.84	-0.0982658	0.278944	0.672603
KIF23	4743.32	0.0793685	0.258362	0.6514
IKBKAP	4743.28	-0.0920113	0.163069	0.53147
NDUFS1	4739.95	0.00781071	0.911003	0.983512
COX6B1	4734.7	0.0781164	0.283406	0.67737
SNX12	4734.23	-0.100408	0.129344	0.469882
EIF6	4734.02	0.055389	0.503851	0.840526
EXOSC2	4729.72	-0.0872503	0.20639	0.590421
PMPCA	4728.5	0.0726335	0.280778	0.674517
ST13	4723.64	0.00744305	0.911675	0.983512
SMC3	4723.39	-0.0898264	0.244094	0.636922
TCERG1	4723.34	-0.0363453	0.564244	0.870081
MRTO4	4717.52	-0.0407378	0.504295	0.840526
ZC3H11A	4717.33	-0.0772217	0.218735	0.604437
TNPO3	4708.63	0.0645349	0.291812	0.685153
ZNF664	4708.57	-0.0388022	0.590136	0.882073
SCARB1	4708.19	0.258377	0.000229833	0.005231
RNF182	4706.05	-0.21653	0.0016244	0.023717
THOC2	4698.86	-0.0820032	0.280692	0.674425
CPA4	4691.12	1.52547	2.1919e-11	3.6803e-09
RBM12	4689.33	-0.137001	0.0392565	0.234112
MBNL1	4684.19	-0.0129277	0.860777	0.975036
PLK1	4681.36	-0.134718	0.0586012	0.29958
POLE3	4672.99	-0.0136886	0.829464	0.968061
CLIP1	4665.12	-0.0120518	0.878944	0.976864
BAG6	4663.66	-0.0147231	0.824158	0.966819
SMAD2	4660.29	0.121395	0.129492	0.469882
MACF1	4657.02	0.123683	0.0648444	0.318064
VARS	4656.74	0.0101611	0.878966	0.976864
USP24	4656.17	0.042531	0.519094	0.846716
OXA1L	4649.06	0.0618079	0.423309	0.790101
RUVBL1	4647.67	-0.0533592	0.405513	0.778767
POLR1A	4634.01	0.0984579	0.166031	0.536128
KHSRP	4627.19	0.127847	0.0385846	0.231869
LARP4	4624.88	0.0180689	0.844127	0.971762
HERC1	4614.98	-0.142394	0.0253684	0.178972
SBNO1	4612.87	-0.0423306	0.572898	0.873384
LMNB1	4611.99	0.0360978	0.554649	0.864776
ANXA6	4606.87	-0.0236448	0.706561	0.929711
RPA1	4602.78	0.0121594	0.874926	0.976039
CERS2	4601.85	0.0692592	0.274113	0.667727
CDC5L	4598.18	-0.143123	0.037431	0.227306
WHSC1	4586.32	-0.0132841	0.836408	0.970165
PRKAA1	4583.05	-0.173064	0.0362531	0.222504
PARP14	4576.76	0.0211798	0.735829	0.941094
PIEZO1	4576.53	-0.218224	0.0175391	0.140953
PAFAH1B1	4568.76	0.0037897	0.95407	0.992825
APEH	4561.71	0.0172968	0.812713	0.963236
TTLL12	4560.58	0.0318028	0.651962	0.907812
TM9SF3	4554.93	0.117947	0.215334	0.600569
NNT	4553.45	-0.129781	0.0665027	0.322605
XPO5	4548.22	0.0213516	0.730628	0.939189
ANXA11	4542.75	-0.129306	0.0971759	0.401351
SRP72	4540.32	0.0779823	0.293125	0.68636
RAF1	4538.04	-0.0236836	0.73932	0.942487
MAP2K2	4537.26	0.221798	0.00523049	0.0582248
NFE2L1	4534.36	0.0924163	0.134593	0.480152
UBA2	4533.81	-0.0806495	0.261526	0.65493
PRMT5	4530.32	0.0179752	0.773692	0.952889
PDAP1	4528.95	0.0688414	0.275483	0.669148
KIF22	4527.57	-0.413863	3.02059e-10	3.90848e-08
MID1IP1	4526.85	-0.0708443	0.405872	0.77898
APLP2	4523.57	0.0779868	0.237831	0.628749
HIPK3	4522.98	-0.0735606	0.319443	0.709181
COX5B	4520.19	0.130955	0.149076	0.506814
MED13	4519.42	-0.00297104	0.969421	0.994528
ASF1B	4515.72	0.0921966	0.208783	0.592133
CEP350	4511.27	0.0968324	0.209134	0.592771
PNN	4510.92	0.0939648	0.217154	0.602663
ERP29	4509.75	0.195654	0.00275576	0.0359579
C6orf106	4505.13	-0.257442	8.89998e-05	0.00238641
TOPBP1	4503.33	-0.0987319	0.165708	0.535917
PPP6R1	4495.39	0.29232	3.80995e-05	0.00121026
PRKAR1A	4495.18	-0.110726	0.101934	0.412462
OXCT1	4494.9	0.17875	0.0125541	0.11129
TUBB6	4488.5	0.0659568	0.42726	0.792174
PCID2	4487.07	-0.196285	0.00164724	0.0240006
HTATIP2	4484.19	-0.0202761	0.759911	0.94856
TIMM17A	4478.05	0.0447983	0.530867	0.852047
PTCD3	4473.6	-0.0018956	0.978151	0.995704
EPT1	4465.76	-0.13241	0.140161	0.491016
ESPL1	4465.24	0.276716	0.00031291	0.00665654
FKBP10	4462.89	-0.0634146	0.360745	0.747348
UGGT1	4462.24	0.189503	0.00737435	0.0752589
PRPF4	4462.1	-0.0036644	0.952424	0.992825
UBTF	4460.08	-0.118836	0.0606738	0.305513
WISP2	4458.78	-0.322128	0.00121755	0.0191228
NCKAP1	4456.73	-0.0830114	0.312371	0.702888
ATAD1	4444.65	-0.358	1.69096e-06	8.83306e-05
SLC30A1	4441.13	0.152423	0.0901179	0.386329
KIF13A	4439.53	-0.104381	0.0894821	0.384649
GPX4	4436.24	0.265935	0.00322053	0.0404473
MCMBP	4431.19	-0.0640542	0.346145	0.735355
FAM83D	4429.84	0.0638247	0.327575	0.717391
TXNIP	4427.36	0.0561904	0.509783	0.84248
MAPKAP1	4426.08	0.0598269	0.352171	0.740351
EIF3J	4425.82	-0.242434	0.01159	0.10492
CLIC1	4423.33	0.0185326	0.777933	0.954326
RMND5A	4423.3	-0.137011	0.0554555	0.289682
EMP2	4421.8	-0.543146	9.79923e-18	4.93601e-15
SAR1A	4420.6	-0.0145509	0.822063	0.966601
EBP	4417.87	0.00553828	0.933843	0.988024
RNASEH2A	4415.83	0.10926	0.0852496	0.374684
UHRF1	4412.3	-0.0390174	0.599818	0.885879
EFHD2	4409.15	-0.219815	0.0289914	0.193331
GTF3C4	4408.77	-0.050183	0.427111	0.792174
MRPS34	4408.68	-0.292719	4.26784e-05	0.00132294
NIPBL	4401.98	-0.0946107	0.320852	0.710326
DEGS1	4393.13	0.122443	0.15192	0.512112
TWF1	4392.92	-0.0229055	0.803702	0.96052
PSMB3	4392.32	0.156397	0.0281298	0.190151
TRPM7	4381.66	-0.198828	0.0025565	0.0338562
WDR82	4381.37	0.0148016	0.812016	0.962994
CLPB	4380.63	0.113247	0.0844292	0.372354
NASP	4377	-0.0655623	0.349321	0.737946
GLUD1	4376.25	-0.0814328	0.255994	0.648677
SDF4	4376.1	0.206923	0.00536988	0.059262
CSNK1A1	4374.41	0.12716	0.0388485	0.23286
PLOD1	4371.38	0.283762	0.000345318	0.00711002
NOP58	4371.02	-0.0207851	0.766749	0.951109
HMGB1	4359.72	-0.121944	0.0790329	0.357155
COX7A2	4357.66	0.0520449	0.452472	0.80865
GSR	4357.46	0.0785579	0.290757	0.683586
HAX1	4356.69	0.0337488	0.634219	0.901438
PSMB1	4353.25	0.210118	0.00241841	0.0326093
INTS10	4353.1	-0.0124292	0.843241	0.971762
KLHDC3	4350.55	0.0700334	0.332658	0.722538
DAZAP2	4348.1	0.0519994	0.398666	0.775129
SERINC3	4344.74	0.0943893	0.150075	0.508444
ARPC5	4344.09	-0.225412	0.00162953	0.0237672
BMS1	4341.96	0.000444661	0.994878	0.999413
HN1	4325.25	0.216294	0.000856594	0.0145735
MOB1A	4323.07	-0.151864	0.0440915	0.251158
PAFAH1B2	4319.24	-0.00139194	0.983881	0.996529
SZRD1	4310.01	-0.0156702	0.805288	0.960652
ANKRD17	4308.09	-0.0664482	0.301932	0.694143
NCAPD3	4303.85	-0.0323089	0.591036	0.882486
GTPBP4	4303.08	0.00308584	0.963545	0.994136
PPP2CA	4299.49	-0.0760055	0.328002	0.717677
TMED4	4295.43	-0.214167	0.00142626	0.0216766
PGRMC1	4294.23	0.012722	0.848002	0.972771
RRP12	4281.22	0.090386	0.222339	0.608671
TBL1X	4273.81	0.138125	0.068184	0.327003
AHR	4273.59	-0.286932	0.00125934	0.019648
NDRG1	4273.28	-0.253947	0.598212	0.885283
NUP107	4270.92	-0.0719852	0.301202	0.693873
SDCCAG3	4269.04	0.0126572	0.865627	0.975154
CAPN1	4268.75	0.088822	0.228458	0.616801
PSME3	4266.3	0.0754201	0.228744	0.617102
PRPS2	4264.83	0.0175966	0.793064	0.95813
LITAF	4261.85	-0.432894	5.0443e-10	6.13317e-08
PRPF19	4261.74	0.0564518	0.447999	0.805815
TGFBR1	4258.59	0.225166	0.0166571	0.136113
PSMA3	4258.29	0.0397488	0.571084	0.87277
PERP	4258.05	-0.00915019	0.904901	0.981954
CCNA2	4257.24	0.0388412	0.572908	0.873384
MRPS16	4256.41	0.0843942	0.175752	0.548723
AKT2	4255.46	0.16377	0.018291	0.145487
DDX6	4253.32	-0.176851	0.0163111	0.134141
HSD17B4	4250.26	0.148245	0.0256544	0.179568
GEMIN4	4246.35	-0.0440377	0.478402	0.824235
EIF3F	4240.44	-0.046369	0.508219	0.842262
DTL	4239.9	-0.144679	0.0186152	0.147086
CASP9	4237.43	-0.446735	0.0533486	0.282232
TMEM123	4234.21	-0.150066	0.100599	0.40936
PITPNM1	4232	0.0510216	0.730785	0.93922
DLAT	4226.97	-0.102824	0.268158	0.66063
RAB31	4226.66	0.482113	2.00754e-06	0.000102588
RABL6	4224.56	0.158587	0.0543088	0.28581
SKP1	4223.5	0.0221018	0.756196	0.94856
RIMS1	4220.24	-0.198794	0.0190861	0.149136
CLIC4	4218.69	-0.114627	0.206448	0.590421
SERPINB6	4218.6	-0.279844	0.00137031	0.0209846
ZFX	4217.41	0.000882791	0.989849	0.998614
ADIPOR1	4216.43	0.151558	0.0263394	0.182526
POLE	4215.13	0.0465941	0.48007	0.824703
SEC11A	4214.18	-0.242822	0.000648831	0.0117322
SMARCA5	4213.51	-0.214042	0.00714012	0.0732395
DDIT4	4211.27	-0.152685	0.360379	0.74692
SEMA3B	4210.37	0.134237	0.368309	0.753919
GPS1	4208.02	0.206722	0.00437161	0.0512529
EIF1AX	4205.51	-0.00473556	0.957185	0.992834
AVPI1	4203.77	-0.0508466	0.491284	0.832815
CTPS1	4200.79	-0.160473	0.0194893	0.151614
NHP2L1	4199.22	-0.0241614	0.732459	0.940013
BOP1	4199.1	0.179013	0.026745	0.184275
SARS	4197.71	0.0542186	0.429952	0.794167
RBBP4	4193.08	-0.109354	0.101829	0.412356
EXOC3	4191.69	0.0712583	0.257452	0.650152
FBXW5	4190.79	0.220109	0.0262789	0.182221
BBX	4186.13	-0.00403623	0.95724	0.992834
VDAC3	4184.06	-0.0322254	0.619805	0.895947
PLCD3	4181.78	0.324782	0.000215645	0.00496158
SAE1	4180.37	-0.0595195	0.340626	0.730276
PIGT	4179.69	0.0103779	0.888239	0.979286
NCBP1	4179.43	-0.0189608	0.777227	0.954326
GNL2	4171.97	-0.0674368	0.312201	0.702888
DHX38	4158	-0.281306	3.64449e-05	0.00117089
TAOK1	4156.54	0.0593314	0.448386	0.805815
ITSN1	4154.11	0.0633882	0.380269	0.762199
ARF4	4149.63	-0.00534699	0.939142	0.989466
EIF3K	4149.46	0.0620258	0.352164	0.740351
NOL6	4147.97	-0.0305454	0.668584	0.914352
MAP4K4	4145.43	-0.0525293	0.424999	0.791312
LBR	4144.26	0.0678988	0.385487	0.766603
GRWD1	4144.04	0.0842608	0.26412	0.656783
RC3H2	4143.89	-0.0172022	0.819037	0.965051
BRCA1	4142.78	-0.0664001	0.305857	0.697689
CAMSAP2	4142.52	0.0426832	0.608258	0.890408
PTPLB	4141.77	-0.254967	0.000329385	0.00687226
KIF14	4139.1	0.108338	0.192294	0.572057
HIST1H2AB	4136.55	-0.10418	0.127062	0.465751
URB1	4136.26	0.0647204	0.315954	0.706111
ZNF146	4135.19	-0.116848	0.133669	0.47832
CCNF	4130.46	0.0408632	0.537436	0.855433
STT3A	4127.69	0.136188	0.0262189	0.182032
POGK	4125.94	0.122144	0.0627162	0.312374
AKR1B1	4125.27	0.0894127	0.158103	0.522712
POLR2B	4121.29	0.00169068	0.980694	0.9959
KNTC1	4117.17	-0.138291	0.0496864	0.269737
MTR	4117.13	-0.0979699	0.131285	0.473203
NUTF2	4114.88	-0.153985	0.0274453	0.187429
FBL	4113.16	-0.0361622	0.607459	0.890112
SDHB	4111.65	0.0582945	0.400793	0.775341
TIMP1	4108.74	0.0975875	0.257244	0.650093
CPD	4106.85	0.141774	0.0417647	0.243409
HIST1H4A	4103.36	-0.0976977	0.233572	0.622176
SNRPC	4101.74	0.0215504	0.751693	0.947417
NOL11	4098.62	-0.089974	0.254559	0.647095
IK	4096.19	0.0184722	0.771627	0.95205
GEMIN5	4094.83	-0.0582472	0.347331	0.736105
DNAJC21	4094.15	0.0462633	0.508903	0.84239
HM13	4089.99	0.198891	0.00436249	0.0511885
FERMT2	4088.52	-0.0976246	0.223456	0.609471
GADD45GIP1	4087.82	0.152086	0.0570307	0.294966
RB1CC1	4079.87	0.000131009	0.998834	0.999485
GNB2	4073.33	0.0826261	0.262392	0.655817
SLC39A9	4067.92	-0.00203323	0.975174	0.994864
CTNNAL1	4067.69	-0.156341	0.0411353	0.240845
LANCL1	4057.67	-0.13401	0.0881588	0.380426
ATMIN	4055.15	-0.16933	0.0151338	0.127128
WAPAL	4051.72	-0.0347321	0.639403	0.90335
CNOT7	4049.11	-0.0399416	0.604643	0.888698
TIMELESS	4048.39	-0.00647379	0.927449	0.986854
TRIM44	4042.75	0.00897924	0.884142	0.978571
CACUL1	4040.4	0.017499	0.809103	0.962111
SPCS3	4039.9	0.165296	0.0725503	0.339386
SSR4	4038.63	0.110621	0.141117	0.492506
NME1	4038.04	-0.0531073	0.438355	0.799717
COX8A	4035.86	0.143443	0.0226653	0.167542
CDK5RAP2	4032.38	0.0656023	0.29027	0.683087
RABGGTB	4032.09	0.021129	0.781	0.95436
COPS3	4029.87	0.0537372	0.428398	0.792635
ENAH	4021.89	-0.0725072	0.308595	0.699635
IBTK	4021.34	-0.134323	0.0935026	0.393365
NDUFB7	4020.41	0.163562	0.0600117	0.304175
MTHFD2	4020.01	-0.225403	0.000990262	0.0163162
DSG2	4017.33	0.0315883	0.727162	0.938239
MSH2	4016.57	0.0411646	0.528461	0.851238
COASY	4009.79	0.0347933	0.636232	0.901507
SF3A1	4005.47	0.101897	0.121706	0.455679
LONP2	4004.28	-0.315269	6.23393e-07	3.72557e-05
FOXM1	4001.11	0.0900025	0.169699	0.54143
LPGAT1	3998.34	0.269691	0.00210624	0.0289536
MAPK1	3997.84	0.0277132	0.675996	0.917814
PNPT1	3994.15	-0.16819	0.0253283	0.178884
PPL	3992.97	-0.133783	0.0921134	0.390492
EMC10	3988.57	0.0906591	0.28306	0.677342
WDR6	3987.88	0.107705	0.168899	0.540411
USP19	3984.92	-0.00548564	0.941365	0.990452
OTULIN	3982.98	-0.0473502	0.502342	0.839988
FBXW2	3980.01	0.12131	0.0659534	0.321572
TNFAIP1	3979.52	0.0175955	0.816491	0.964794
TRAF7	3979.17	-0.131909	0.0771557	0.352042
SRPRB	3978.93	-0.0973956	0.139602	0.49008
SNRPD2	3977.65	0.0434173	0.537261	0.855349
HK2	3977.18	-0.0601004	0.771883	0.95205
VGLL3	3971.78	0.121048	0.124883	0.461416
IDE	3970.61	0.100232	0.144143	0.498223
ADRM1	3969.92	0.287001	0.000586062	0.0107768
NACC1	3968.75	0.0949332	0.273323	0.667115
SYDE1	3966.88	0.11131	0.546519	0.860472
RHOV	3966.72	-0.638653	7.33844e-13	1.78451e-10
MAN1B1	3966.18	0.297546	2.04795e-05	0.000727566
ELOVL5	3963.25	-0.0916792	0.287806	0.681377
SUMO3	3961.96	-0.0130707	0.843871	0.971762
SFT2D2	3960.06	0.120335	0.0573478	0.29602
MCM3AP	3959.06	0.149868	0.022616	0.167441
SLTM	3957.34	-0.165948	0.0164517	0.134904
TRAM1	3955.26	-0.098026	0.204493	0.588159
EIF3L	3953.1	-0.0173657	0.786738	0.956127
TMOD3	3952.34	-0.478551	1.47476e-11	2.60001e-09
MCRS1	3952.27	0.0537082	0.470065	0.819405
SBF1	3952.03	0.27885	0.000918256	0.0153351
HDAC2	3950.31	-0.114799	0.111339	0.433774
ASH1L	3950.1	0.0265783	0.680164	0.920166
S100A10	3941.89	0.0364208	0.62989	0.900646
KDM2A	3941.1	0.131622	0.0327639	0.209096
GOLGA3	3937.14	0.181429	0.00517094	0.057653
RPS6KA3	3932.39	-0.106645	0.189472	0.568284
DVL1	3923.21	0.176138	0.0394912	0.235014
RASIP1	3921.41	0.019228	0.814164	0.963762
ABCF1	3921.37	0.0953459	0.147392	0.504076
DICER1	3920.46	0.239936	0.00907833	0.0878195
DNM1L	3919.86	0.0264665	0.726737	0.938027
HGS	3918.92	0.206005	0.0117137	0.105836
POFUT1	3917.63	0.186365	0.00510375	0.0573932
CD320	3915.72	0.264176	0.00134138	0.0206537
GLRX3	3911.99	0.000695128	0.991597	0.998677
CHD1	3911.96	-0.0181809	0.816369	0.964794
HP1BP3	3910.81	0.000464519	0.994057	0.999362
TPM2	3909.69	-0.0435994	0.546085	0.860187
PAWR	3903.96	-0.262961	0.00347514	0.0428814
CTSL	3895.84	0.216899	0.0052938	0.0586979
COX5A	3894.44	-0.0596111	0.420573	0.787436
BLVRB	3892.73	0.173925	0.00908735	0.0878464
CAPG	3891.24	-0.0747637	0.392351	0.770821
SARAF	3890.75	0.0111871	0.871765	0.976039
CDC42BPB	3889.85	0.156476	0.0201951	0.155221
GRSF1	3888.6	-0.0336056	0.646384	0.905886
CEBPZ	3884.69	-0.0254759	0.746041	0.944709
RANBP1	3882.16	0.00587489	0.92706	0.986854
ROBO1	3873.68	0.177077	0.00519946	0.0579251
ALYREF	3866.98	0.0160068	0.837877	0.97055
RSL24D1	3866.9	-0.335876	0.000266423	0.00588048
GOLGB1	3866.89	0.0311444	0.697792	0.92665
PRRC2A	3860.31	0.119841	0.13103	0.472649
TUBB	3859.17	0.0709045	0.288983	0.681689
CIZ1	3858.26	0.047619	0.564019	0.870056
RNPS1	3857.41	-0.427893	5.50865e-10	6.64051e-08
ANXA7	3856.89	0.0709466	0.265535	0.65831
TTC3	3855.89	0.0278666	0.691413	0.923455
DFFA	3851.99	-0.0239591	0.739224	0.942487
COL4A5	3851.97	0.012025	0.865534	0.975154
PLCB3	3849.91	0.101195	0.16324	0.53184
KIF20B	3846.7	-0.0552903	0.584101	0.879227
PSMD12	3838.84	0.11656	0.203984	0.587457
KDM3B	3838.46	-0.0616549	0.357868	0.745576
PDK4	3837.66	0.804936	3.4288e-15	1.27263e-12
DOCK5	3832.67	-0.0404884	0.523498	0.849203
CCDC47	3828.35	0.114804	0.153312	0.515016
AES	3828.13	-0.0535313	0.531648	0.852086
ALKBH5	3823.94	0.0586419	0.486285	0.829116
GSS	3823.83	-0.0380079	0.585349	0.879957
DNAJA2	3822.26	-0.410182	2.94609e-10	3.84737e-08
OPA1	3811.59	0.0606875	0.455688	0.810446
FDPS	3810.9	-0.115041	0.102765	0.413397
SEC23A	3809.89	-0.0706896	0.321722	0.711107
AZIN1	3809.12	-0.0415035	0.605088	0.888807
PIP5K1A	3808.33	-0.136625	0.035039	0.218089
NCAPG	3803.82	0.118446	0.111074	0.43312
ATP6V0B	3791.56	0.104487	0.143135	0.496586
RALY	3788.5	-0.0208586	0.763562	0.949923
UBE2C	3782.47	0.154261	0.0171161	0.138738
GPATCH4	3775.89	-0.0259769	0.719255	0.935755
CHP1	3774.62	-0.143928	0.0344151	0.215705
DNTTIP2	3774.56	0.0761529	0.331709	0.722202
SON	3769.94	0.00132507	0.986979	0.997731
GOLM1	3768.89	-0.0559224	0.411161	0.781539
PSMD7	3768.73	-0.240442	0.00048557	0.0091926
YTHDF2	3764.45	-0.0101698	0.885696	0.978757
C8orf33	3759.02	-0.124716	0.0520161	0.277787
FBXO28	3757.41	0.193488	0.028878	0.192987
NDUFB9	3756.3	0.157585	0.0204428	0.156274
EXOSC10	3753.41	-0.0309652	0.630086	0.900647
RBM14	3752.74	0.0235486	0.786571	0.956127
WDR36	3752	-0.125117	0.10514	0.419014
MED12	3745.99	0.0606745	0.462714	0.814848
GIPC1	3745.37	-0.0458921	0.59144	0.88281
KHDRBS1	3743.07	-0.00050012	0.994415	0.999362
BAP1	3741.36	0.0976356	0.169575	0.541349
MAPK1IP1L	3740.89	-0.0285933	0.665425	0.91313
CLINT1	3740.36	-0.0942083	0.156645	0.520127
RPL36AL	3738.16	0.0250009	0.713965	0.93342
GNAI2	3729.55	0.138977	0.0458921	0.257704
TFAM	3728.57	-0.0544162	0.511699	0.843501
NCOA3	3726.87	-0.04423	0.526586	0.850333
SHC1	3721.94	0.1013	0.12268	0.457868
PODXL2	3721.8	0.112886	0.130043	0.470231
OBSCN	3718.97	0.0469481	0.504889	0.840526
NELFB	3716.52	0.130245	0.115459	0.44167
NOL9	3714.56	0.0295709	0.669361	0.915012
PSMA1	3713.47	0.112314	0.146684	0.503341
ACTR1A	3711.24	0.128091	0.0583158	0.298794
CTNND1	3711.19	-0.124608	0.0568596	0.294662
PTGES2	3710.82	0.304065	0.000386557	0.00770056
ARIH2	3710.63	0.000251778	0.99678	0.999453
GLE1	3709.62	0.0965529	0.132153	0.475354
AFG3L2	3705.91	-0.076477	0.269283	0.662012
CSPG4	3702.62	0.25224	0.116175	0.443684
SPTBN2	3701.91	0.114924	0.18259	0.557874
NAE1	3700.22	-0.39227	9.02466e-07	5.05793e-05
LGALS3	3698.64	0.0254049	0.756532	0.94856
AURKAIP1	3693.78	0.185685	0.0203125	0.155925
CYB5B	3691.74	-0.445104	1.43848e-12	3.17005e-10
BRWD1	3690.06	-0.0275621	0.783789	0.955251
KIF2C	3686.35	0.114507	0.0963129	0.399764
PRPS1	3682.46	-0.136629	0.0432854	0.24886
DBNL	3680.81	0.27679	0.000578586	0.0106532
RPS6KA1	3679.84	0.179122	0.0114727	0.104192
ERBB2IP	3676.62	-0.109333	0.182722	0.557874
PAIP1	3675.88	-0.11497	0.0935162	0.393365
FAM20B	3674.33	0.00353075	0.958246	0.992881
COBL	3674.31	-0.301273	0.00031723	0.00670795
CTSA	3672.03	0.129559	0.135054	0.480922
TRMT1	3671.35	-0.0676267	0.376564	0.76046
SRP14	3670.98	-0.190102	0.00451072	0.0525406
HIST4H4	3670.54	0.0562025	0.401502	0.77564
HSDL2	3669.64	0.069494	0.384277	0.765731
MRPS15	3665.66	0.0541978	0.416415	0.78476
NBR1	3665.17	-0.0887002	0.20686	0.590421
ZMPSTE24	3660.61	-0.0218973	0.794518	0.958326
LETM1	3659.7	0.135065	0.0476414	0.262424
OS9	3657.9	-0.00239119	0.971298	0.994659
PWP1	3657.44	0.00289433	0.966642	0.994528
FAF1	3657.22	-0.00686564	0.91955	0.985193
IGF2R	3652.89	0.263533	5.46306e-05	0.00160523
TMED3	3652.69	0.104676	0.136487	0.484157
CAPZA2	3650.59	-0.149566	0.0745632	0.3448
CDC27	3650.25	0.100362	0.218625	0.604367
ATP5C1	3649.73	0.0135726	0.836931	0.970165
SPAG9	3648.48	0.038031	0.65	0.907145
CDK12	3647.12	0.0243191	0.719174	0.935755
SART3	3646.05	0.0413023	0.531044	0.852047
BCCIP	3641.94	0.0863527	0.234842	0.624473
MCM6	3633.74	-0.0109344	0.890945	0.979566
LSG1	3633.56	0.235406	0.000435671	0.00846378
OSBPL9	3632.99	-0.16751	0.0118501	0.10659
PTPN14	3632.07	-0.27192	0.000105551	0.00274667
HMGB2	3627.43	-0.105312	0.180974	0.555727
ARAF	3624.91	0.219676	0.00164951	0.0240089
TNPO2	3622.55	-0.0358584	0.626683	0.900123
ELL2	3619.51	0.685958	0.00154504	0.0228899
TRPC4AP	3618.62	0.0959626	0.179505	0.552782
RPL39	3615.1	-0.0220101	0.885134	0.978757
PTK2	3612.65	0.0213544	0.770784	0.95205
SFXN1	3611.32	0.021594	0.752764	0.947511
LRP5	3611.17	0.0150374	0.847157	0.972679
DHCR7	3610.96	-0.0557671	0.496219	0.836062
CCNB2	3610.13	-0.230552	0.00114573	0.0181975
SNRNP40	3605.63	-0.127877	0.0538227	0.283936
DSTN	3603.92	-0.187882	0.0217892	0.163376
XPO7	3602.78	-0.0276925	0.684367	0.921519
KIF21A	3600.91	-3.63211e-05	0.999658	0.999799
GRB2	3600.69	-0.0422053	0.560099	0.868283
NUP88	3597.01	-0.103896	0.128498	0.468789
GBF1	3596.46	0.205856	0.00261128	0.0344201
WWC1	3592.18	-0.0821784	0.201251	0.584124
LTA4H	3585.61	-0.0831224	0.203629	0.587305
SLC6A8	3583.26	-0.17028	0.0231788	0.169649
SRSF11	3583.18	-0.142131	0.0573612	0.29602
EIF5B	3582.79	0.109079	0.484869	0.828643
POR	3580.86	0.218497	0.00157183	0.0231744
ATAD3B	3580.75	-0.0101859	0.889349	0.979294
ATP5J2	3579.38	0.0599096	0.406785	0.779288
CCAT1	3576.11	-0.025102	0.731855	0.939883
SRM	3573.22	0.18159	0.00818911	0.081166
WARS	3568.69	-0.077117	0.214878	0.600126
COL5A1	3568.23	0.128569	0.432665	0.796957
AGPAT5	3567.5	-0.147879	0.0279409	0.189557
TMEM14C	3566.94	-0.0775371	0.230326	0.618434
PTBP3	3563.4	-0.00712502	0.933665	0.988024
ACTR3	3562.08	-0.051338	0.524066	0.849296
SMEK2	3558.48	-0.171385	0.0410385	0.240468
AP2A1	3557.29	0.320885	0.000381781	0.00763778
TIMM17B	3556.31	0.111355	0.127357	0.466192
TXLNG	3554.66	-0.0955471	0.207368	0.590421
PNP	3553.85	-0.185567	0.00963692	0.0916514
DNAJC8	3551.4	-0.0264614	0.691811	0.923812
PCNT	3548.19	0.218403	0.00114112	0.0181447
UQCRQ	3544.39	0.0469419	0.51147	0.843417
2020-03-01	3543.32	-0.057082	0.396643	0.774004
MDM2	3540.97	0.280229	0.000322812	0.00678377
SMEK1	3537.77	-0.00632172	0.931939	0.987764
ASNA1	3537.27	0.0320844	0.664532	0.912438
DIP2B	3536.56	0.0414597	0.521157	0.847856
FNDC3A	3536.27	0.0768891	0.42345	0.790101
PPP2R5C	3535.16	0.090513	0.204991	0.588981
CD97	3533.88	0.287572	0.000418797	0.00822662
PSMC6	3531.45	0.100071	0.254727	0.647095
USP34	3531.44	-0.0383393	0.655445	0.909341
UBE4B	3528.99	0.0782584	0.213775	0.598586
DUS1L	3528.87	0.173745	0.0276648	0.188495
SERPINB5	3528.62	0.966294	4.06144e-49	8.18322e-46
MRPL51	3528.5	0.141328	0.0314905	0.204441
DROSHA	3525.55	0.0742009	0.26788	0.660406
YKT6	3523.47	0.0870408	0.173659	0.546286
IL6ST	3521.05	0.144846	0.0849825	0.373743
ITCH	3520.74	-0.202626	0.00877002	0.0853639
PSMD13	3520.4	0.217035	0.00102686	0.0167819
ADAM10	3515.72	-0.225095	0.00238252	0.0322487
TROVE2	3514.44	-0.0963194	0.333998	0.72427
UBE2S	3513.06	0.3989	6.10526e-05	0.00175374
UBL4A	3512.54	0.117369	0.104986	0.418756
TNFAIP2	3510.22	-0.317655	5.97677e-05	0.00172385
UHRF1BP1	3509.64	0.023971	0.713839	0.93342
TNFRSF1A	3505.92	0.220211	0.0106578	0.0990232
TMEM164	3504.04	0.285827	4.30952e-05	0.00133001
ZC3HAV1	3503.87	-0.00865595	0.897647	0.980895
DLGAP5	3503.44	0.153616	0.0700015	0.331978
PKN2	3500.75	-0.252152	0.00133336	0.0205737
EMC1	3500.43	0.154205	0.0187799	0.147891
NMD3	3495.53	-0.0372109	0.662619	0.912315
TAX1BP1	3490.94	0.207818	0.011511	0.104406
TPP2	3486.13	0.00286106	0.969418	0.994528
WBP11	3484.8	0.00393928	0.95369	0.992825
PGM1	3482.21	0.312678	0.000131701	0.00333486
RNF10	3481.2	0.165091	0.0226616	0.167542
KIF3B	3477.46	0.0722598	0.253347	0.645674
BUB1B	3477.13	-0.165795	0.0147937	0.125391
ARHGAP35	3476.24	-0.00635743	0.92835	0.987056
PGAM1	3475.33	0.00346092	0.962243	0.993665
ZBED1	3474.18	-0.283696	0.00067451	0.0120727
CFL2	3471.83	-0.409937	7.50906e-08	5.88376e-06
POLR3E	3469.97	-0.325773	6.49033e-07	3.83011e-05
SRSF5	3469.49	-0.056762	0.478043	0.824235
ATF6	3469.28	0.150954	0.0398351	0.236065
BOD1L1	3466.82	-0.135523	0.112462	0.4366
ATP6AP2	3464.87	0.0922732	0.215236	0.600531
NUP85	3464.26	0.0214384	0.753416	0.947751
PACSIN3	3462.2	0.0563643	0.438328	0.799717
SYNGR2	3461.61	0.216037	0.00265918	0.0348885
GNL3L	3457.71	-0.0777452	0.248631	0.641743
LRRC16A	3457.49	-0.284864	1.98652e-05	0.000709312
CLTA	3457.06	0.0763673	0.235646	0.625551
TMX2	3456.53	0.0255207	0.708349	0.930392
LIN7C	3451.46	-0.18563	0.0318004	0.20574
CIAO1	3449.26	0.0705304	0.264318	0.656818
CDCA5	3446.14	-0.0537575	0.464529	0.815642
RBM28	3444.8	0.0197966	0.78582	0.956108
TMEM245	3444.49	0.0104811	0.874989	0.976039
SUMO2	3442.44	-0.0351254	0.690898	0.923389
TMEM59	3441.73	0.00394765	0.96047	0.993507
ZHX1	3441.18	-0.107608	0.173706	0.546286
FOSL2	3440.45	-0.123502	0.209972	0.593953
PPP4C	3438.33	-0.2081	0.00592953	0.0636454
FAM168B	3435.18	0.0254135	0.690023	0.92326
SLC20A1	3434.11	0.44797	7.10917e-12	1.35497e-09
COPB1	3433.87	-0.0457481	0.534348	0.854376
ATP7A	3430.87	0.390113	6.45777e-07	3.8269e-05
SGTA	3430.73	0.186825	0.0308515	0.201917
SSU72	3427.97	0.0691082	0.329172	0.719344
BTAF1	3427.73	-0.0368052	0.623937	0.898638
EDC4	3426.68	-0.199741	0.0192512	0.149845
CAMSAP1	3425.62	0.0241299	0.717374	0.93519
PSMD8	3422.7	0.136617	0.0427887	0.24762
ELP2	3422.17	0.177137	0.0490464	0.267498
FLOT2	3419.75	0.192618	0.0101395	0.0954022
DGKZ	3419.39	0.301078	0.000447363	0.00866703
C19orf43	3417.54	0.0855346	0.306558	0.698158
ANKLE2	3416.87	0.0224286	0.728027	0.938386
APH1A	3414.2	0.0934185	0.183347	0.558878
AGPS	3413.3	0.0286053	0.741944	0.943289
TMEM109	3409.32	-0.0146064	0.867849	0.975981
ASXL1	3406.23	0.0452897	0.515878	0.845788
SH3GLB2	3406.03	0.0913937	0.262708	0.655973
VPS13D	3403.12	-0.0188295	0.774286	0.953076
MYO18A	3402.46	0.0676797	0.406123	0.779202
PLD3	3399.84	0.186204	0.0376494	0.228292
ATPIF1	3399.26	-0.0419863	0.54198	0.858115
PPIB	3398.54	-0.00336729	0.962908	0.994046
COMMD4	3396.96	-0.0949302	0.221115	0.607324
TBX3	3396.88	-0.263939	0.0104579	0.0976806
COG4	3396.38	-0.319858	8.15081e-06	0.000327518
EHBP1L1	3395.66	0.192654	0.0598969	0.30377
TCEB3	3394.83	0.133648	0.0387777	0.232732
IST1	3394.69	-0.387895	1.21589e-09	1.42975e-07
WIPI2	3393.95	0.0639603	0.360333	0.74692
SSBP1	3393.59	0.0221258	0.766808	0.951109
CDK4	3393.45	-0.0576873	0.472904	0.821357
PRKCI	3391.84	-0.1877	0.0243706	0.174479
PTTG1	3390.96	0.0637468	0.326082	0.716581
PSAT1	3390.2	-0.0735985	0.401088	0.775349
DYNC1LI2	3388.39	-0.252363	0.000517075	0.00968503
KDM5B	3384.19	0.00785996	0.91457	0.984656
MAFK	3382.8	0.0089163	0.956336	0.992825
FSTL3	3381.58	-0.437327	0.0179008	0.142963
CHCHD3	3380.96	0.0202808	0.753795	0.947799
PIK3C2A	3379.21	-0.0128164	0.884384	0.978696
GOLIM4	3375.83	-0.285813	1.88717e-05	0.000680734
ADARB1	3374.12	-0.396354	1.245e-07	9.00485e-06
TOMM34	3373.65	0.0416153	0.567927	0.871718
ITGA5	3372.21	0.366711	0.0568905	0.294669
HTATSF1	3370.81	-0.0223098	0.795049	0.958326
HEATR2	3370.01	0.0500749	0.472767	0.821357
RNF187	3368.54	-0.0761441	0.320398	0.710071
ADSL	3368.41	0.102708	0.189359	0.568284
RAD1	3368.13	-0.0760702	0.293153	0.68636
SMCHD1	3366.43	0.0245011	0.762889	0.949497
SUMF2	3365.56	0.198782	0.0022514	0.0307691
MCFD2	3364.14	-0.120531	0.0749381	0.345673
EI24	3361.16	0.0401471	0.563773	0.870054
RPP25	3360.64	-0.20331	0.00614237	0.0654815
WBSCR22	3360.49	0.03734	0.569402	0.872728
OSBPL8	3360.12	-0.1185	0.212619	0.597142
HIST1H2BB	3359.2	-0.132246	0.0626434	0.312356
CASC3	3358.5	0.031664	0.658267	0.910359
CPNE1	3357.54	0.109005	0.153136	0.514612
SLPI	3357.47	0.0353344	0.726298	0.937982
MTRR	3355.01	0.0588549	0.409235	0.779807
LRPAP1	3354.32	0.0174955	0.832855	0.969461
ATP5H	3354.1	0.109708	0.0999381	0.408357
ARPC1A	3353.49	0.122349	0.0634336	0.314524
TIMM50	3351.74	0.0690824	0.339146	0.728844
ZNF121	3350.6	-0.0055215	0.94161	0.990465
TTF2	3349.67	-0.13793	0.0409758	0.2402
C19orf10	3347.5	0.210105	0.00713029	0.0731984
PDCD4	3344.89	-0.0182663	0.793518	0.958199
FGD5-AS1	3344.68	-0.0375164	0.594075	0.884733
HSBP1	3344.57	-0.380348	1.3286e-08	1.25763e-06
UNC13D	3344	0.0741799	0.408653	0.779464
RFX5	3342.28	-0.248261	0.000186279	0.00440819
POLG	3341.78	-0.0594082	0.36221	0.749173
CHAF1A	3341.02	0.0210704	0.746489	0.94483
CMPK1	3340.67	0.148542	0.0858983	0.375429
PKN1	3340.54	-0.109305	0.166411	0.53684
TMED9	3338.26	0.160765	0.0388436	0.23286
TFG	3336.74	0.0743692	0.273722	0.667386
ATP5D	3336.69	0.308025	0.00338258	0.0421076
CCDC88A	3336.24	0.131854	0.103821	0.416194
OIP5-AS1	3334.42	-0.0559534	0.392214	0.770765
CCAR2	3334.24	-0.0269213	0.686741	0.921782
HNRNPH2	3333.68	-0.0549031	0.471752	0.82083
RPL13P12	3331.01	-0.19336	0.342805	0.73201
ANKRD11	3327.88	-0.297185	2.51129e-05	0.000857609
PKP3	3327.27	0.167685	0.0313499	0.203843
TMX1	3326.95	-0.0156051	0.849497	0.972983
UQCRB	3325.94	0.0709663	0.366662	0.752186
WDR5	3325.79	0.0228721	0.73591	0.941094
ATR	3325.63	0.0669835	0.430692	0.794916
MTIF2	3323.16	-0.0299437	0.681763	0.920607
ARF3	3322.09	-0.071758	0.355572	0.743733
MRPL42	3320.94	-0.126974	0.138574	0.488236
SRP9	3316.34	-0.208122	0.054406	0.286215
VMP1	3314.68	0.188683	0.00779236	0.0786343
ACSL3	3310.04	-0.0579885	0.481758	0.825914
ALG8	3306.55	-0.00175132	0.979653	0.9959
NDUFAB1	3306.5	-0.289465	0.000883557	0.0149063
EIF2D	3305.88	-0.119561	0.0629619	0.313122
CALD1	3298.55	-0.345198	2.15394e-05	0.000754073
JAK1	3297.74	-0.182285	0.0052509	0.0584015
IREB2	3295.65	-0.260239	0.000923705	0.0153994
MGAT4B	3292.96	0.196771	0.0149718	0.126218
PSMD14	3292.55	0.0520887	0.524777	0.849565
RNF114	3284.02	-0.0250697	0.715877	0.934281
CPSF7	3282.24	0.121077	0.0992779	0.406803
DST	3280.92	0.239488	0.00228326	0.0311141
RRP1	3280.19	0.0929158	0.207243	0.590421
SMU1	3280.02	-0.0974347	0.183556	0.559052
HDAC1	3278.4	-0.00951521	0.885568	0.978757
ADIPOR2	3278.06	-0.00570642	0.943578	0.991114
TIMM23	3274.42	-0.0160813	0.817393	0.965051
COA4	3274.36	-0.0546913	0.418703	0.786221
CTSD	3270.34	0.682569	6.47225e-20	3.94224e-17
CD44	3269.68	0.251242	0.00611203	0.0652073
TP53BP1	3267.8	-0.18266	0.00670656	0.0698012
RABEP1	3265.7	0.127402	0.0969643	0.401051
USP47	3265.29	0.116668	0.122384	0.457366
KRT19	3264.04	-0.160124	0.405478	0.778767
ILVBL	3263.8	0.135176	0.0775024	0.352953
TIMM44	3263.51	0.0332438	0.62972	0.900646
RNPEP	3260.18	-0.117567	0.0924423	0.391181
EPN1	3260.17	0.206157	0.0368072	0.224763
PC	3258.9	-0.00368815	0.969266	0.994528
ERGIC1	3255.98	0.0671159	0.341461	0.730696
SLC2A1	3253.84	0.130907	0.412489	0.78268
NAA25	3252.23	-0.0254269	0.733916	0.940643
IQGAP3	3250.45	0.263893	0.00011972	0.00307004
MRPS21	3243.97	0.0570878	0.404279	0.777574
SCAP	3236.38	0.0937975	0.207777	0.590881
TRAF4	3236.35	-0.0264948	0.740685	0.942926
CHD2	3235.29	-0.327937	1.97164e-05	0.000707017
HEXB	3234.88	-0.152302	0.050122	0.270653
UQCRFS1	3232.28	0.0511756	0.483579	0.828121
FUBP3	3228.61	0.0142496	0.840268	0.971017
RFC1	3227.25	-0.203732	0.00288023	0.0372003
COQ9	3226.16	-0.488408	1.71171e-11	2.9805e-09
GTF3A	3224.68	0.047716	0.489111	0.831111
SLC1A5	3220.33	0.170248	0.0268363	0.184535
PPP1R2	3219.15	-0.307211	0.00156344	0.0230897
SNRPD1	3218.96	-0.0759561	0.291172	0.684282
LGALS1	3218.66	0.224315	0.0279417	0.189557
ELAVL1	3214.46	-0.0499131	0.452659	0.808652
ZNF644	3213.47	-0.163244	0.0787354	0.356381
GPBP1L1	3213.42	-0.0155166	0.82689	0.966819
RAB34	3213.2	0.120084	0.103865	0.416194
OTUD5	3212.16	0.0583643	0.459937	0.813293
WDR74	3211.59	-0.0280914	0.706622	0.929711
SNRPE	3210.22	-0.0717246	0.431239	0.795031
TRIM25	3209.54	-0.0744826	0.281898	0.675711
ASUN	3205.19	-0.238308	0.00145118	0.0219608
TMTC1	3205.15	0.14806	0.0355192	0.219749
DHX8	3203.1	0.0491197	0.454988	0.810106
TSPO	3202.1	0.0359883	0.832451	0.969428
NDST4	3201.8	-0.129798	0.0680979	0.326907
FLYWCH2	3199.5	-0.391443	3.84962e-05	0.00121987
PRPF4B	3198.51	-0.162164	0.0706283	0.333604
RDH11	3197.39	-0.144591	0.0867602	0.377209
NSA2	3196.21	-0.0553722	0.44342	0.802618
WBSCR16	3193.95	0.0512347	0.490023	0.831812
MYO9B	3192.81	0.213116	0.00715584	0.0733474
TSC22D2	3189.58	-0.152549	0.368896	0.754701
DR1	3188.29	-0.121589	0.100469	0.409324
IMPAD1	3187.59	0.0230688	0.798915	0.95888
NADK2	3187.56	0.0016897	0.983092	0.996193
PON2	3187.22	0.25344	0.000918757	0.0153351
FAM32A	3185.92	0.00594882	0.932474	0.987773
UBE2Z	3185.34	0.0241796	0.727579	0.938348
ZDHHC5	3185.25	0.173873	0.00867205	0.0847613
INF2	3183.42	0.231182	0.00229035	0.0311506
HIST1H3A	3183.07	-0.0374973	0.657556	0.910294
VAT1	3183.07	0.348288	4.04328e-07	2.54582e-05
UBN1	3182.66	-0.217026	0.00162222	0.023717
CSNK1E	3180.52	0.221691	0.00542085	0.0596843
NR2F6	3179.29	0.254866	0.0109369	0.100819
APEX2	3179.13	0.0292225	0.71655	0.934809
TRIP6	3177.68	-0.0205539	0.805931	0.961004
ARCN1	3176.83	0.0401704	0.570446	0.87277
C5orf42	3175.53	-0.045792	0.588372	0.881255
SOWAHC	3175.48	0.243752	0.0174211	0.140244
WAC	3172.89	-0.0888928	0.23578	0.625789
RIMKLB	3171.36	-0.155617	0.0674991	0.325139
SLC27A4	3168.09	0.213306	0.00798909	0.0799135
MAN2A1	3167.18	0.0845415	0.290741	0.683586
NF2	3164.63	0.114501	0.0771307	0.352042
MTUS1	3162.63	0.241369	0.00204137	0.0283102
MAF1	3162.07	0.176468	0.0355802	0.219809
UTP14A	3159.65	-0.102613	0.140435	0.491693
RRBP1	3159.59	0.333744	9.47425e-07	5.21972e-05
RPS6KA4	3159.32	0.335433	8.11928e-05	0.00220644
CENPB	3157.85	0.103641	0.21487	0.600126
C4BPB	3155.21	-0.188737	0.0353921	0.219422
CPSF3	3154.56	-0.140053	0.0707003	0.333832
SNW1	3153.2	0.00861626	0.899362	0.9814
TNFRSF10B	3153.19	0.223327	0.00503432	0.0567198
FAF2	3152.83	0.0779202	0.242449	0.635122
KIAA1429	3149.98	0.00148957	0.985833	0.997146
AQR	3142.06	-0.314686	1.33151e-05	0.000507557
GMFB	3139.72	0.026003	0.785476	0.955919
HSPBP1	3138.29	0.108005	0.289855	0.68249
EIF1	3137.96	0.0919538	0.295586	0.6887
ALDH3A2	3137.56	0.0940365	0.18263	0.557874
LINC00963	3137.36	0.113184	0.120693	0.452847
LAMP2	3137.14	-0.0399766	0.627221	0.900224
HADHB	3136.67	-0.0381727	0.555604	0.865595
BTBD1	3135.59	-0.12329	0.0953912	0.3984
AGFG1	3134.68	-0.00994117	0.884889	0.978757
SLC25A24	3134.01	-0.140522	0.0644183	0.316791
STK4	3130.28	-0.0483697	0.50141	0.839095
CHD7	3130.18	0.0534511	0.447942	0.805815
SPCS1	3129.24	-0.033888	0.659472	0.910632
HIST2H2AB	3128.94	-0.204754	0.0230694	0.169376
CDCA7L	3128.55	0.0747789	0.254181	0.64664
LTBR	3126.92	0.0482413	0.502569	0.839988
PSME2	3124.63	0.0520528	0.448009	0.805815
KIF26A	3124.16	0.113546	0.539976	0.857047
PALLD	3124.11	-0.246285	0.00458113	0.0529609
RTCB	3123.6	-0.0606736	0.354729	0.742607
SLC2A3	3123.58	0.104586	0.687814	0.921894
BRAT1	3123.3	0.087878	0.369815	0.755049
CTSZ	3122.08	0.121809	0.0709624	0.334622
CEP192	3121.98	-0.0265619	0.72791	0.938386
AFF4	3119.92	-0.02397	0.758953	0.94856
CKS2	3118.68	0.0109924	0.886342	0.978757
DLD	3114.54	0.111092	0.158802	0.523544
SNRPD3	3113.51	0.0663175	0.359941	0.74692
SPG11	3111.67	-0.158292	0.023547	0.171277
NBN	3109.81	0.0835017	0.290425	0.683124
OLR1	3108.87	-0.998587	2.04737e-09	2.29175e-07
ABCB7	3107.31	0.0540386	0.447476	0.805514
USP11	3104.38	0.0903686	0.231079	0.619401
PDCD5	3103.84	0.0875431	0.208861	0.592234
DENR	3103.28	0.0747539	0.302692	0.694738
CCNT1	3103.21	-0.147193	0.0781905	0.355169
HIPK1	3095.89	0.00316667	0.967741	0.994528
ZC3H7B	3092.94	-0.105701	0.152458	0.513323
PPP4R1	3089.2	0.0423189	0.530724	0.852047
OAS3	3087.64	0.0775841	0.263817	0.656783
SMOC1	3086.82	0.233116	0.0114985	0.10436
HMGXB3	3086.69	0.0147641	0.829365	0.968061
ERH	3086.66	-0.0227336	0.758738	0.94856
TARS2	3086.22	-0.103485	0.13897	0.488908
RCOR1	3086.2	-0.0232956	0.728137	0.938386
CLSTN1	3085.38	-0.0359938	0.582569	0.878246
PUF60	3084.27	-0.00404929	0.964753	0.994526
OXSR1	3081.19	0.0930784	0.247028	0.640082
DIS3	3080.53	0.0250098	0.766414	0.950924
PTMS	3077.2	-0.178247	0.0344265	0.215705
CPSF3L	3076.92	0.102517	0.18539	0.561508
ARF6	3073.8	0.000444277	0.995347	0.999453
CARS2	3073.25	0.024547	0.714117	0.93342
ADH5	3069.79	-0.0967523	0.206935	0.590421
YIF1A	3068.98	0.13192	0.10538	0.419497
PBK	3067.36	-0.108464	0.224912	0.611222
CYFIP1	3067.11	-0.223236	0.00148548	0.0223378
REPIN1	3066.55	0.0492392	0.574749	0.874839
AKAP9	3065.14	-0.0926273	0.2931	0.68636
RER1	3063.96	0.242918	0.00100685	0.0165508
AGO2	3063.93	0.167695	0.0148863	0.125991
TUBG1	3063.1	0.236705	0.00429839	0.0506387
RIC8A	3062.83	0.171093	0.0317952	0.20574
EYA4	3060.99	-0.182718	0.0180171	0.143648
FAM91A1	3060.06	0.107585	0.205501	0.589753
TYK2	3056.55	0.154615	0.0341465	0.214905
CTSC	3054.46	0.245752	0.000383787	0.00766705
RAE1	3053.89	-0.0682198	0.337671	0.727433
BAZ1A	3052.35	-0.0547971	0.521348	0.847912
SYNM	3049.67	-0.0856828	0.248692	0.641743
NDUFS3	3049.12	0.0539883	0.426479	0.792081
KIF4A	3047.77	0.096337	0.170503	0.542486
DCTN5	3046.2	-0.249074	0.000195895	0.0045828
KANK2	3045.51	0.320004	0.000123287	0.00314438
PAM	3044.44	0.0226418	0.822839	0.966627
CAT	3043.52	0.00663233	0.916641	0.984864
GPAA1	3038.83	0.222407	0.0287459	0.192787
SPG21	3038.39	-0.16743	0.0186909	0.147355
NUP62	3037.8	-0.0430484	0.549688	0.86258
GLYR1	3035.49	-0.273817	0.000227867	0.00520039
2020-09-15	3034.58	-0.164452	0.0661343	0.322027
EXO1	3034.34	-0.268889	6.59342e-05	0.00187487
ORC1	3034.26	-0.0781393	0.232137	0.620676
RBM15	3033.72	-0.00726987	0.916002	0.984853
NCS1	3032.53	-0.0782421	0.270384	0.663058
GLTSCR2	3031.29	0.00456739	0.956643	0.992825
CBX6	3027.86	-0.0410296	0.61836	0.894773
CTBP1	3027.54	0.0822567	0.305661	0.697456
UBFD1	3026.87	-0.347368	8.83025e-08	6.71701e-06
DCAF8	3026.76	0.0655793	0.366612	0.752186
DDX42	3025.75	0.0316525	0.67476	0.917461
POLRMT	3025.28	0.194786	0.0570739	0.294969
SNX3	3024.81	0.141985	0.0580946	0.29806
SNX6	3022.95	-0.100982	0.199053	0.580985
HELLS	3021.15	-0.0628874	0.403269	0.776945
SAFB	3020.72	0.0487085	0.508809	0.84239
RBM42	3020.25	0.0998391	0.294218	0.687378
LARS2	3019.69	-0.0367758	0.613288	0.89155
ALDH3B1	3019.4	-0.0361583	0.658208	0.910359
CTSB	3019.19	0.0621487	0.373801	0.7586
DCTN2	3017.94	-0.00329351	0.96483	0.994526
SSB	3011.48	-0.0224931	0.813804	0.963762
TMCO1	3008.84	-0.030519	0.685179	0.921762
ZNFX1	3007.27	0.0620999	0.369966	0.755185
NCAPG2	3005.06	0.0274647	0.694567	0.924914
C16orf72	3004.72	-0.323663	3.08298e-05	0.00101357
SETD2	3000.93	-0.052589	0.455347	0.810374
ARHGAP21	2998.34	-0.110547	0.127241	0.465889
CUL1	2997.58	-0.0115596	0.882173	0.977697
NT5DC2	2996.62	-0.0926388	0.22888	0.617231
ABCD3	2995.1	0.0835314	0.288759	0.681681
ALDH9A1	2993.83	-0.00899891	0.891373	0.979655
STAU1	2990.06	0.0345922	0.592346	0.883227
SNRPA	2990.04	0.021672	0.789243	0.957242
UBE3A	2989.4	-0.203896	0.0200413	0.154376
S100P	2988.86	-0.0907458	0.320656	0.710084
RBM15B	2987.98	0.0567796	0.450295	0.807087
ITPRIPL2	2986.48	-0.450286	3.00943e-09	3.29031e-07
SNX2	2982.91	0.107053	0.148809	0.506514
ZNF131	2982.27	-0.0577327	0.477918	0.824235
NOTCH1	2981.23	0.129286	0.162243	0.530525
SNHG3	2979.44	0.154454	0.0411369	0.240845
TMEM259	2978.17	0.192722	0.0243497	0.174464
NDUFB8	2976.66	0.0965893	0.16338	0.531999
RALGAPB	2976.07	-0.00786488	0.911579	0.983512
ATP13A1	2975.89	0.164576	0.0428563	0.247764
NUP133	2975.19	-0.0757412	0.266203	0.658514
AKAP1	2972.86	0.0516846	0.454408	0.809929
SEH1L	2972.49	-0.10718	0.183527	0.559052
ACACA	2970.4	-0.000499879	0.995503	0.999453
MATK	2969.55	0.0784572	0.344105	0.733131
UBE2M	2968.04	0.271225	0.000506224	0.00953868
ZNF622	2965.33	0.0358411	0.595346	0.885174
PCCB	2963.73	-0.0181871	0.779169	0.954326
HERC4	2963.59	-0.275772	0.000147112	0.00362738
WASF2	2963.12	0.0739882	0.28828	0.681379
DDOST	2960.62	0.124575	0.110643	0.431914
COX15	2960.02	-0.0270462	0.687204	0.921782
DDX18	2959.14	-0.135134	0.0733813	0.341236
USP15	2957.71	0.0267026	0.763969	0.950094
MRPS35	2956.96	-0.120146	0.152558	0.513405
MRPL24	2956.85	0.197648	0.0126162	0.111631
ARFGAP1	2954.9	0.111767	0.175798	0.548723
PHF20	2953.68	-0.0342593	0.629676	0.900646
GABARAPL1	2952.65	-0.10753	0.112949	0.437257
DDX49	2952.38	0.140657	0.0523022	0.278998
DPP9	2951.15	0.171549	0.0161317	0.132898
M6PR	2950.98	0.149945	0.0387649	0.232732
WDR13	2950.49	0.186414	0.0225298	0.167078
TRUB2	2947.97	0.00487275	0.950417	0.992825
TAF1D	2942.83	-0.0166819	0.847087	0.972679
POLR2C	2942.49	-0.372368	6.53765e-08	5.22893e-06
HIST1H2BL	2939.95	-0.0555573	0.439121	0.799866
TM7SF3	2939.81	-0.196493	0.00421099	0.0497836
CD151	2938.47	0.199225	0.0120219	0.107512
AATK	2936.91	-0.148439	0.137481	0.485728
GLP2R	2935.96	-0.107187	0.183252	0.558709
CPNE3	2935.58	-0.00857278	0.918929	0.984921
TMEM147	2935.15	0.297684	0.00018494	0.00439123
TBL3	2930.98	-0.2821	0.00270361	0.0353398
YES1	2929.92	-0.00477012	0.955312	0.992825
SUN1	2928.23	-0.0360797	0.581604	0.878193
C9orf69	2927.38	0.192782	0.0289255	0.19309
BPTF	2925.81	-0.0544989	0.474981	0.822223
NCOA7	2923.94	-0.107825	0.150892	0.510109
DNAJC13	2923.48	0.135596	0.073943	0.342719
ARPC2	2923.32	-0.00590258	0.938803	0.989466
AAAS	2921.79	-0.188414	0.0086149	0.0843196
ECE1	2921.51	0.240858	0.00145658	0.0220189
DUSP9	2920.71	-0.548346	1.28016e-07	9.21196e-06
GUK1	2918.32	0.075456	0.383763	0.765138
TSPYL1	2914.71	-0.179348	0.00783716	0.0790102
ARID5B	2914.38	0.0556658	0.507904	0.842069
KDM5A	2913.45	-0.0191219	0.793502	0.958199
UNC13B	2913.4	-0.343538	3.01962e-06	0.000143953
IDH1	2913.23	0.0782925	0.277939	0.67176
[truncated: 55,997 more rows]

## Sheet: BCDIN3D-KO vs Control (EPRS+)
gene	baseMean	log2FoldChange	pvalue	padj
MTMR1	1751.33	0.0306442	0.686847	0.921782
CANX	38228	0.120706	0.0962454	0.399601
JUP	5554.5	-0.331008	1.28168e-05	0.000492558
CEP164	1255.36	0.310605	0.00193129	0.0270496
LRPPRC	11983.8	0.0175761	0.789569	0.957366
RMND5A	4423.3	-0.137011	0.0554555	0.289682
PGK1	53730	-0.0850023	0.61697	0.894053
MTIF2	3323.16	-0.0299437	0.681763	0.920607
NRG4	633.716	-0.215826	0.054288	0.285807
XRN1	1759.23	-0.0898103	0.332833	0.722641
LSM12	296.565	0.138784	0.371137	0.755777
MTRNR2L8	0.610407	-1.42033	0.677128	NA
MTRNR2L12	0.987251	2.08035	0.414923	NA
JARID2	944.446	0.12335	0.207085	0.590421
DAG1	8296.14	0.0234587	0.691106	0.923389
FASN	24367.2	0.199365	0.224632	0.611152
CRIP1	5776.37	-0.211977	0.00343379	0.0425433
RPL7A	62633.2	-0.00501188	0.931561	0.987764
