# Supplementary material for: ChemRAP uncovers specific mRNA translation regulation via RNA 5′ phospho-methylation
Source: EMBO Rep. 2024 Jan 23;25(3):1570–88. doi: 10.1038/s44319-024-00059-z (PMC10933402; doi:10.1038/s44319-024-00059-z)
Supplement: Supplementary file 5 — Source Data Fig. 1 [file 44319_2024_59_MOESM5_ESM.zip]

Archive with 8 entries (6 files):
- Figure 1/
- Figure 1/.DS_Store
- __MACOSX/Figure 1/._.DS_Store
- Figure 1/Figure 1B/
- Figure 1/Figure 1B/.DS_Store
- __MACOSX/Figure 1/Figure 1B/._.DS_Store
- Figure 1/Figure 1B/Figure1B.tif
- __MACOSX/Figure 1/Figure 1B/._Figure1B.tif
