# Supplementary material for: ChemRAP uncovers specific mRNA translation regulation via RNA 5′ phospho-methylation
Source: EMBO Rep. 2024 Jan 23;25(3):1570–88. doi: 10.1038/s44319-024-00059-z (PMC10933402; doi:10.1038/s44319-024-00059-z)
Supplement: Supplementary file 6 — Source Data Fig. 2 [file 44319_2024_59_MOESM6_ESM.zip]

Archive with 23 entries (18 files):
- Figure 2/
- Figure 2/Figure 2F/
- Figure 2/.DS_Store
- __MACOSX/Figure 2/._.DS_Store
- Figure 2/Figure 2C/
- Figure 2/Figure 2D/
- Figure 2/Figure 2E/
- Figure 2/Figure 2F/Figure 2F.tif
- __MACOSX/Figure 2/Figure 2F/._Figure 2F.tif
- Figure 2/Figure 2C/Figure 2C_LARS-QARS-MARS.tif
- __MACOSX/Figure 2/Figure 2C/._Figure 2C_LARS-QARS-MARS.tif
- Figure 2/Figure 2C/.DS_Store
- __MACOSX/Figure 2/Figure 2C/._.DS_Store
- Figure 2/Figure 2C/Figure 2C_EPRS-BCDIN3D-miRNA.tif
- __MACOSX/Figure 2/Figure 2C/._Figure 2C_EPRS-BCDIN3D-miRNA.tif
- Figure 2/Figure 2C/Figure 2C_GST-AIMP1-AIMP2-AIMP3-DARS-RARS-KARS.tif
- __MACOSX/Figure 2/Figure 2C/._Figure 2C_GST-AIMP1-AIMP2-AIMP3-DARS-RARS-KARS.tif
- Figure 2/Figure 2D/Figure2D.tif
- __MACOSX/Figure 2/Figure 2D/._Figure2D.tif
- Figure 2/Figure 2E/.DS_Store
- __MACOSX/Figure 2/Figure 2E/._.DS_Store
- Figure 2/Figure 2E/Figure 2E.tif
- __MACOSX/Figure 2/Figure 2E/._Figure 2E.tif
