# Supplementary material for: ChemRAP uncovers specific mRNA translation regulation via RNA 5′ phospho-methylation
Source: EMBO Rep. 2024 Jan 23;25(3):1570–88. doi: 10.1038/s44319-024-00059-z (PMC10933402; doi:10.1038/s44319-024-00059-z)
Supplement: Supplementary file 7 — Source Data Fig. 3 [file 44319_2024_59_MOESM7_ESM.zip]

Archive with 26 entries (18 files):
- Figure 3/
- Figure 3/.DS_Store
- __MACOSX/Figure 3/._.DS_Store
- Figure 3/Figure 3E/
- Figure 3/Figure 3B/
- Figure 3/Figure 3C/
- Figure 3/Figure 3D/
- Figure 3/Figure 3A/
- Figure 3/Figure 3F/
- Figure 3/Figure 3G/
- Figure 3/Figure 3E/.DS_Store
- __MACOSX/Figure 3/Figure 3E/._.DS_Store
- Figure 3/Figure 3E/Figure 3E.xls
- __MACOSX/Figure 3/Figure 3E/._Figure 3E.xls
- Figure 3/Figure 3B/Figure 3B.tif
- __MACOSX/Figure 3/Figure 3B/._Figure 3B.tif
- Figure 3/Figure 3C/Figure 3C.xls
- __MACOSX/Figure 3/Figure 3C/._Figure 3C.xls
- Figure 3/Figure 3D/Figure 3D.tif
- __MACOSX/Figure 3/Figure 3D/._Figure 3D.tif
- Figure 3/Figure 3A/Figure 3A.tif
- __MACOSX/Figure 3/Figure 3A/._Figure 3A.tif
- Figure 3/Figure 3F/Figure 3F.tif
- __MACOSX/Figure 3/Figure 3F/._Figure 3F.tif
- Figure 3/Figure 3G/Figure 3G.tif
- __MACOSX/Figure 3/Figure 3G/._Figure 3G.tif
