# Supplementary material for: ChemRAP uncovers specific mRNA translation regulation via RNA 5′ phospho-methylation
Source: EMBO Rep. 2024 Jan 23;25(3):1570–88. doi: 10.1038/s44319-024-00059-z (PMC10933402; doi:10.1038/s44319-024-00059-z)
Supplement: Supplementary file 7 — Source Data Fig. 3 [file 44319_2024_59_MOESM7_ESM.zip › Figure 3/Figure 3E/Figure 3E.xls]

## Sheet: Sheet1
Figure 3E (raw PTS)	HeLa-S3-FlpIn-BCDIN3D-KO-EPRSf#1	HeLa-S3-FlpIn-BCDIN3D-KO-EPRSf#2	HeLa-S3-FlpIn-BCDIN3D-KO#1	HeLa-S3-FlpIn-BCDIN3D-KO#2	HeLa-S3-FlpIn-EPRSf#1	HeLa-S3-FlpIn-EPRSf#1	HeLa-S3-FlpIn#1	HeLa-S3-FlpIn#2
EPRS1	0.075	0.085	0.00061	0.0013	0.081	0.06	0	0.0013
GAPDH	0.0017	0	0.00061	0.00042	0	0	0	0
SYNCRIP	0.005	0.0086	0.0097	0.0096	0.0067	0.0069	0.0067	0.0089
RPL13A	0.0028	0.0031	0.003	0.0038	0.0033	0.0034	0	0.0044
