# Supplementary material for: ChemRAP uncovers specific mRNA translation regulation via RNA 5′ phospho-methylation
Source: EMBO Rep. 2024 Jan 23;25(3):1570–88. doi: 10.1038/s44319-024-00059-z (PMC10933402; doi:10.1038/s44319-024-00059-z)
Supplement: Supplementary file 7 — Source Data Fig. 3 [file 44319_2024_59_MOESM7_ESM.zip › Figure 3/Figure 3C/Figure 3C.xls]

## Sheet: Sheet1
PTS	HeLa-S3-FlpIn-BCDIN3D-KO-EPRSf#1	HeLa-S3-FlpIn-BCDIN3D-KO-EPRSf#2	HeLa-S3-FlpIn-BCDIN3D-KO#1	HeLa-S3-FlpIn-BCDIN3D-KO#2	HeLa-S3-FlpIn-EPRSf#1	HeLa-S3-FlpIn-EPRSf#1	HeLa-S3-FlpIn#1	HeLa-S3-FlpIn#2
EPRS1	0.075	0.085	0.00061	0.0013	0.081	0.06	0	0.0013
IARS1	0.026	0.029	0	0	0.025	0.019	0	0
LARS1	0.012	0.016	0	0	0.013	0.008	0	0
MARS1	0.011	0.0078	0	0	0.015	0.01	0	0
QARS1	0.022	0.023	0	0	0.02	0.017	0	0
KARS1	0.028	0.032	0.00061	0.0021	0.03	0.021	0.0017	0.00089
RARS1	0.02	0.027	0	0.00042	0.03	0.018	0	0
DARS1	0.027	0.033	0	0	0.03	0.023	0	0.00089
AIMP1	0.0094	0.0078	0	0	0.012	0.0099	0	0
AIMP2	0.0039	0.0031	0	0	0.0058	0.0046	0	0
EEF1E1	0.0077	0.0078	0.00061	0	0.0063	0.0061	0	0
Average PTS raw	HeLa-S3-FlpIn	HeLa-S3-FlpIn-EPRSf	HeLa-S3-FlpIn-BCDIN3D-KO	HeLa-S3-FlpIn-BCDIN3D-KO-EPRSf
EPRS1	0.00065	0.0705	0.000955	0.08
IARS1	0	0.022	0	0.0275
LARS1	0	0.0105	0	0.014
MARS1	0	0.0125	0	0.0094
QARS1	0	0.0185	0	0.0225
KARS1	0.001295	0.0255	0.001355	0.03
RARS1	0	0.024	0.00021	0.0235
DARS1	0.000445	0.0265	0	0.03
AIMP1	0	0.01095	0	0.0086
AIMP2	0	0.0052	0	0.0035
EEF1E1	0	0.0062	0.000305	0.00775
PTS normalized to EPRS PTS	HeLa-S3-FlpIn-EPRSf#1	HeLa-S3-FlpIn-EPRSf#2	HeLa-S3-FlpIn-BCDIN3D-KO-EPRSf#1	HeLa-S3-FlpIn-BCDIN3D-KO-EPRSf#2		/EPRS Average	HeLa-S3-FlpIn-EPRSf
EPRS1	1	1	1	1		EPRS1	1
IARS1	0.308642	0.316667	0.346667	0.341176		IARS1	0.312654
LARS1	0.160494	0.133333	0.16	0.188235		LARS1	0.146914
MARS1	0.185185	0.166667	0.146667	0.0917647		MARS1	0.175926
QARS1	0.246914	0.283333	0.293333	0.270588		QARS1	0.265123
KARS1	0.37037	0.35	0.373333	0.376471		KARS1	0.360185
RARS1	0.37037	0.3	0.266667	0.317647		RARS1	0.335185
DARS1	0.37037	0.383333	0.36	0.388235		DARS1	0.376852
AIMP1	0.148148	0.165	0.125333	0.0917647		AIMP1	0.156574
AIMP2	0.0716049	0.0766667	0.052	0.0364706		AIMP2	0.0741358
EEF1E1	0.0777778	0.101667	0.102667	0.0917647		EEF1E1	0.0897222
Figure 3C (Normalized EPRSf PTS and to HeLa-S3-FlpIn-EPRSf average)	HeLa-S3-FlpIn-EPRSf#1	HeLa-S3-FlpIn-EPRSf#2	HeLa-S3-FlpIn-BCDIN3D-KO-EPRSf#1	HeLa-S3-FlpIn-BCDIN3D-KO-EPRSf#2
EPRS	1	1	1	1
IARS	0.987167	1.01283	1.10879	1.09123
LARS	1.09244	0.907563	1.08908	1.28127
MARS	1.05263	0.947368	0.833684	0.52161
QARS	0.931315	1.06868	1.1064	1.02061
KARS	1.02828	0.971722	1.0365	1.04521
RARS	1.10497	0.895028	0.79558	0.947676
DARS	0.982801	1.0172	0.955283	1.03021
AIMP1	0.946186	1.05381	0.800473	0.586079
AIMP2	0.965862	1.03414	0.701415	0.491943
AIMP3	0.866873	1.13313	1.14427	1.02276
