# Supplementary material for: ChemRAP uncovers specific mRNA translation regulation via RNA 5′ phospho-methylation
Source: EMBO Rep. 2024 Jan 23;25(3):1570–88. doi: 10.1038/s44319-024-00059-z (PMC10933402; doi:10.1038/s44319-024-00059-z)
Supplement: Supplementary file 8 — Source Data Fig. 4 [file 44319_2024_59_MOESM8_ESM.zip]

Archive with 7 entries (4 files):
- Figure 4/
- Figure 4/Figure 4D/
- Figure 4/Figure 4A/
- Figure 4/Figure 4D/Figure 4D.xls
- __MACOSX/Figure 4/Figure 4D/._Figure 4D.xls
- Figure 4/Figure 4A/Figure 4A.tif
- __MACOSX/Figure 4/Figure 4A/._Figure 4A.tif
