# Supplementary material for: ChemRAP uncovers specific mRNA translation regulation via RNA 5′ phospho-methylation
Source: EMBO Rep. 2024 Jan 23;25(3):1570–88. doi: 10.1038/s44319-024-00059-z (PMC10933402; doi:10.1038/s44319-024-00059-z)
Supplement: Supplementary file 8 — Source Data Fig. 4 [file 44319_2024_59_MOESM8_ESM.zip › Figure 4/Figure 4D/Figure 4D.xls]

## Sheet: Sheet1
Figure 4D (normalized to GFP and ALAS1)	HeLa-S3-FlpIn-WT#1	HeLa-S3-FlpIn-WT#2	HeLa-S3-FlpIn-WT#3	HeLa-S3-FlpIn-BCDIN3D-KO#1	HeLa-S3-FlpIn-BCDIN3D-KO#2	HeLa-S3-FlpIn-BCDIN3D-KO#3
ALAS1	1	1	1	1	1	1
LRPPRC	1.759	1.803	1.879	0.535	1.037	0.738
PGK1	1.882	1.267	1.438	0.486	0.826	0.79
