# Supplementary material for: ChemRAP uncovers specific mRNA translation regulation via RNA 5′ phospho-methylation
Source: EMBO Rep. 2024 Jan 23;25(3):1570–88. doi: 10.1038/s44319-024-00059-z (PMC10933402; doi:10.1038/s44319-024-00059-z)
Supplement: Supplementary file 9 — Source Data Fig. 5 [file 44319_2024_59_MOESM9_ESM.zip]

Archive with 16 entries (12 files):
- Figure 5/
- Figure 5/.DS_Store
- __MACOSX/Figure 5/._.DS_Store
- Figure 5/Figure 5C/
- Figure 5/Figure 5D/
- Figure 5/Figure 5B/
- Figure 5/Figure 5C/Figure 5C.xls
- __MACOSX/Figure 5/Figure 5C/._Figure 5C.xls
- Figure 5/Figure 5C/.DS_Store
- __MACOSX/Figure 5/Figure 5C/._.DS_Store
- Figure 5/Figure 5D/Figure 5D.tif
- __MACOSX/Figure 5/Figure 5D/._Figure 5D.tif
- Figure 5/Figure 5D/Figure 5D-middle.xls
- __MACOSX/Figure 5/Figure 5D/._Figure 5D-middle.xls
- Figure 5/Figure 5B/Figure 5B.tif
- __MACOSX/Figure 5/Figure 5B/._Figure 5B.tif
