# Supplementary material for: ChemRAP uncovers specific mRNA translation regulation via RNA 5′ phospho-methylation
Source: EMBO Rep. 2024 Jan 23;25(3):1570–88. doi: 10.1038/s44319-024-00059-z (PMC10933402; doi:10.1038/s44319-024-00059-z)
Supplement: Supplementary file 9 — Source Data Fig. 5 [file 44319_2024_59_MOESM9_ESM.zip › Figure 5/Figure 5C/Figure 5C.xls]

## Sheet: Sheet1
Ct	B2M	LRPPRC	PGK1
HeLa-S3-FlpIn+TAP+Mock#1	20.9565	27.0035	24.1012
HeLa-S3-FlpIn+TAP+Terminator#1	25.9481	28.7704	26.5855
HeLa-S3-FlpIn-BCDIN3D-KO+TAP+Mock#1	20.08	26.5153	23.1158
HeLa-S3-FlpIn-BCDIN3D-KO+TAP+Terminator#1	26.6612	30.2337	27.8417
HeLa-S3-FlpIn+TAP+Mock#2	19.4376	23.8902	21.3549
HeLa-S3-FlpIn+TAP+Terminator#2	24.9011	26.5017	24.8339
HeLa-S3-FlpIn-BCDIN3D-KO+TAP+Mock#2	19.6379	24.4154	21.6484
HeLa-S3-FlpIn-BCDIN3D-KO+TAP+Terminator#2	25.4261	27.8666	25.5976
HeLa-S3-FlpIn+TAP+Mock#3	19.6006	24.2289	21.0987
HeLa-S3-FlpIn+TAP+Terminator#3	23.9064	26.1117	23.7424
HeLa-S3-FlpIn-BCDIN3D-KO+TAP+Mock#3	19.0746	23.8293	20.8947
HeLa-S3-FlpIn-BCDIN3D-KO+TAP+Terminator#3	23.6395	27.0427	24.6802
Figure 5C [ratio of (+TAP+erminator)/(+TAP+Mock)]	B2M	LRPPRC	PGK1
HeLa-S3-FlpIn#1	0.0314309	0.29385	0.178714
HeLa-S3-FlpIn-BCDIN3D-KO#1	0.0104437	0.0759756	0.037788
HeLa-S3-FlpIn#2	0.0226639	0.163631	0.0896871
HeLa-S3-FlpIn-BCDIN3D-KO#2	0.0180959	0.0914288	0.0647411
HeLa-S3-FlpIn#3	0.0505596	0.27116	0.160022
HeLa-S3-FlpIn-BCDIN3D-KO#3	0.0422475	0.10781	0.0725202
