# Supplementary material for: ChemRAP uncovers specific mRNA translation regulation via RNA 5′ phospho-methylation
Source: EMBO Rep. 2024 Jan 23;25(3):1570–88. doi: 10.1038/s44319-024-00059-z (PMC10933402; doi:10.1038/s44319-024-00059-z)
Supplement: Supplementary file 9 — Source Data Fig. 5 [file 44319_2024_59_MOESM9_ESM.zip › Figure 5/Figure 5D/Figure 5D-middle.xls]

## Sheet: Sheet1
Figure 5D (raw dpm)	LRPPRC 5' end [42 nt]			LRPPRC 5' end [63 nt]
No RNA	123.61	151.97	159.61	123.61	151.97	159.61
0.3 µM LRPPRC 5'UTR	269.31	334.25	315.84	2139.74	2155.76	2191.09
1 µM LRPPRC 5'UTR	858.08	736.18	884.22	4664.74	4706.61	4893.69
3 µM LRPPRC 5'UTR	1057.43	956.29	928.17	8745.74	8693.72	8566.92
