# Supplementary material for: ChemRAP uncovers specific mRNA translation regulation via RNA 5′ phospho-methylation
Source: EMBO Rep. 2024 Jan 23;25(3):1570–88. doi: 10.1038/s44319-024-00059-z (PMC10933402; doi:10.1038/s44319-024-00059-z)
Supplement: Supplementary file 10 — Source Data Fig. 6 [file 44319_2024_59_MOESM10_ESM.zip]

Archive with 57 entries (48 files):
- Figure 6/
- Figure 6/.DS_Store
- __MACOSX/Figure 6/._.DS_Store
- Figure 6/Figure 6F/
- Figure 6/Figure 6A/
- Figure 6/Figure 6H/
- Figure 6/Figure 6I/
- Figure 6/Figure 6G/
- Figure 6/Figure 6B/
- Figure 6/Figure 6D/
- Figure 6/Figure 6C/
- Figure 6/Figure 6F/Figure 6F_HeLa-S3-FlpIn-BCDIN3D-KO+LRPPRC5'UTR-GFPreporter.csv
- __MACOSX/Figure 6/Figure 6F/._Figure 6F_HeLa-S3-FlpIn-BCDIN3D-KO+LRPPRC5'UTR-GFPreporter.csv
- Figure 6/Figure 6F/Figure 6F_HeLa-S3-FlpIn.csv
- __MACOSX/Figure 6/Figure 6F/._Figure 6F_HeLa-S3-FlpIn.csv
- Figure 6/Figure 6F/Figure 6F_HeLa-S3-FlpIn+LRPPRC5'UTR-GFPreporter.csv
- __MACOSX/Figure 6/Figure 6F/._Figure 6F_HeLa-S3-FlpIn+LRPPRC5'UTR-GFPreporter.csv
- Figure 6/Figure 6A/Figure 6A.tif
- __MACOSX/Figure 6/Figure 6A/._Figure 6A.tif
- Figure 6/Figure 6H/Figure 6H.xls
- __MACOSX/Figure 6/Figure 6H/._Figure 6H.xls
- Figure 6/Figure 6I/Figure 6I_HeLa-FlpIn-Trex+LRPPRC-5'UTRreporter-siBCDIN3D_GFP.tif
- __MACOSX/Figure 6/Figure 6I/._Figure 6I_HeLa-FlpIn-Trex+LRPPRC-5'UTRreporter-siBCDIN3D_GFP.tif
- Figure 6/Figure 6I/Figure 6I_HeLa-FlpIn-Trex+LRPPRC5'-UTRreporter-siNC_Mitotracker.tif
- __MACOSX/Figure 6/Figure 6I/._Figure 6I_HeLa-FlpIn-Trex+LRPPRC5'-UTRreporter-siNC_Mitotracker.tif
- Figure 6/Figure 6I/.DS_Store
- __MACOSX/Figure 6/Figure 6I/._.DS_Store
- Figure 6/Figure 6I/Figure 6I.tif
- __MACOSX/Figure 6/Figure 6I/._Figure 6I.tif
- Figure 6/Figure 6I/Figure 6I.xls
- __MACOSX/Figure 6/Figure 6I/._Figure 6I.xls
- Figure 6/Figure 6I/Figure 6I_HeLa-FlpIn-Trex+LRPPRC-5'UTRreporter-siNC_GFP.tif
- __MACOSX/Figure 6/Figure 6I/._Figure 6I_HeLa-FlpIn-Trex+LRPPRC-5'UTRreporter-siNC_GFP.tif
- Figure 6/Figure 6I/Figure 6I_HeLa-FlpIn-Trex+LRPPRC-5'UTRreporter-siBCDIN3D_Mitotracker.tif
- __MACOSX/Figure 6/Figure 6I/._Figure 6I_HeLa-FlpIn-Trex+LRPPRC-5'UTRreporter-siBCDIN3D_Mitotracker.tif
- Figure 6/Figure 6G/Figure 6G.tif
- __MACOSX/Figure 6/Figure 6G/._Figure 6G.tif
- Figure 6/Figure 6B/.DS_Store
- __MACOSX/Figure 6/Figure 6B/._.DS_Store
- Figure 6/Figure 6B/Figure 6B.xls
- __MACOSX/Figure 6/Figure 6B/._Figure 6B.xls
- Figure 6/Figure 6D/Figure 6D_PGK1_hgt_genome_11451_d3e2e0.pdf
- __MACOSX/Figure 6/Figure 6D/._Figure 6D_PGK1_hgt_genome_11451_d3e2e0.pdf
- Figure 6/Figure 6D/Figure 6D_LRPPRC_hgt_genome_3090e_6be280.pdf
- __MACOSX/Figure 6/Figure 6D/._Figure 6D_LRPPRC_hgt_genome_3090e_6be280.pdf
- Figure 6/Figure 6C/Figure 6C_PGK1.xls
- __MACOSX/Figure 6/Figure 6C/._Figure 6C_PGK1.xls
- Figure 6/Figure 6C/.DS_Store
- __MACOSX/Figure 6/Figure 6C/._.DS_Store
- Figure 6/Figure 6C/Figure 6C_RPS6-BCDIN3D.tif
- __MACOSX/Figure 6/Figure 6C/._Figure 6C_RPS6-BCDIN3D.tif
- Figure 6/Figure 6C/Figure 6C_B2M.xls
- __MACOSX/Figure 6/Figure 6C/._Figure 6C_B2M.xls
- Figure 6/Figure 6C/Figure 6C_LRPPRC.xls
- __MACOSX/Figure 6/Figure 6C/._Figure 6C_LRPPRC.xls
- Figure 6/Figure 6C/Figure 6C_EPRS-MARS-Ago2.tif
- __MACOSX/Figure 6/Figure 6C/._Figure 6C_EPRS-MARS-Ago2.tif
