# Supplementary material for: ChemRAP uncovers specific mRNA translation regulation via RNA 5′ phospho-methylation
Source: EMBO Rep. 2024 Jan 23;25(3):1570–88. doi: 10.1038/s44319-024-00059-z (PMC10933402; doi:10.1038/s44319-024-00059-z)
Supplement: Supplementary file 10 — Source Data Fig. 6 [file 44319_2024_59_MOESM10_ESM.zip › Figure 6/Figure 6F/Figure 6F_HeLa-S3-FlpIn-BCDIN3D-KO+LRPPRC5'UTR-GFPreporter.csv]

B530-A
2.54E+07
6.59E+06
259101
7.48E+06
6.79E+06
1.33E+06
9.08E+06
8.65E+06
710057
6.37E+06
5.70E+06
2.42E+06
1.10E+07
7.21E+06
9.88E+06
4.55E+06
2.00E+06
8.48E+06
2.68E+07
7.13E+06
5.74E+06
3.96E+06
8.58E+06
5.07E+06
554481
4.22E+06
6.34E+06
6.35E+06
6.38E+06
7.94E+06
1.30E+07
2.17E+06
8.68E+06
1.24E+07
5.82E+06
2.73E+06
7.76E+06
5.73E+06
7.58E+06
8.41E+06
9.21E+06
4.47E+06
4.97E+06
7.35E+06
486587
7.91E+06
3.08E+06
4.74E+06
9.35E+06
6.50E+06
7.08E+06
9.88E+06
4.12E+06
1.98E+06
7.91E+06
1.35E+07
6.40E+06
755813
6.45E+06
4.27E+06
4.89E+06
1.08E+07
9.96E+06
8.93E+06
616428
4.32E+06
8.01E+06
1.07E+06
5.50E+06
3.75E+06
4.61E+06
1.71E+06
744560
3.20E+06
590925
4.80E+06
1.47E+07
3.73E+06
2.06E+06
7.56E+06
1.08E+07
6.19E+06
2.04E+06
6.24E+06
7.38E+06
1.26E+06
1.21E+07
5.89E+06
1.46E+07
8.16E+06
6.55E+06
6.68E+06
8.98E+06
5.13E+06
1.18E+07
5.96E+06
5.94E+06
6.86E+06
432433
7.29E+06
8.03E+06
2.30E+06
4.03E+06
5.65E+06
1.70E+07
8.74E+06
1.24E+07
6.25E+06
7.74E+06
1.19E+07
7.44E+06
1.17E+07
8.10E+06
7.18E+06
9.19E+06
2.28E+06
1.20E+07
2.63E+06
8.34E+06
4.56E+06
420765
6.72E+06
533682
1.29E+07
1.81E+07
8.91E+06
2.51E+06
5.34E+06
7.71E+06
1.05E+07
6.32E+06
1.43E+06
8.56E+06
1.82E+07
6.34E+06
683169
1.67E+06
2.91E+06
9.00E+06
5.39E+06
1.02E+07
5.05E+06
458677
1.25E+06
8.01E+06
9.99E+06
5.24E+06
1.17E+07
2.80E+06
2.13E+06
3.62E+06
1.10E+07
1.00E+07
6.34E+06
318891
1.08E+07
4.25E+06
9.40E+06
1.27E+07
2.94E+06
5.37E+06
6.55E+06
2.32E+06
1.02E+07
1.10E+07
4.82E+06
8.94E+06
1.05E+07
2.01E+07
8.35E+06
7.28E+06
1.27E+07
8.04E+06
1.92E+06
4.91E+06
6.58E+06
8.61E+06
7.40E+06
5.88E+06
9.50E+06
8.98E+06
1.56E+07
5.09E+06
484125
1.00E+07
1.05E+07
1.00E+07
8.27E+06
4.92E+06
9.42E+06
1.17E+06
291624
6.82E+06
719407
6.83E+06
9.54E+06
4.56E+06
995921
1.23E+07
6.90E+06
1.04E+07
8.75E+06
1.20E+07
7.68E+06
1.80E+06
1.07E+07
4.76E+06
1.35E+07
1.10E+07
7.39E+06
2.76E+07
1.02E+07
1.82E+06
4.13E+06
5.17E+06
9.50E+06
6.47E+06
4.29E+06
3.65E+06
7.31E+06
7.12E+06
2.19E+07
1.03E+07
5.30E+06
6.95E+06
3.63E+06
1.21E+07
1.24E+07
5.03E+06
5.62E+06
1.06E+07
1.21E+07
9.88E+06
5.06E+06
1.58E+06
9.21E+06
5.76E+06
3.72E+06
1.02E+07
8.82E+06
7.83E+06
1.34E+07
1.41E+07
3.52E+06
9.27E+06
3.89E+06
6.05E+06
9.76E+06
6.25E+06
4.23E+06
8.50E+06
4.96E+06
8.09E+06
583061
1.09E+07
2.99E+06
9.89E+06
5.42E+06
2.47E+06
6.06E+06
5.88E+06
8.36E+06
4.30E+06
6.24E+06
2.20E+06
6.21E+06
1.05E+07
602259
9.04E+06
1.59E+07
9.32E+06
443497
4.92E+06
2.05E+07
611243
162067
7.97E+06
8.43E+06
8.23E+06
6.78E+06
1.16E+06
9.03E+06
7.49E+06
3.85E+06
1.60E+07
8.13E+06
1.31E+07
5.57E+06
4.97E+06
6.58E+06
472520
7.89E+06
3.35E+06
1.55E+06
1.02E+07
612295
2.29E+06
6.40E+06
547519
9.38E+06
1.52E+07
1.10E+07
7.27E+06
2.61E+06
5.15E+06
1.17E+07
8.62E+06
7.19E+06
2.77E+06
5.98E+06
9.56E+06
7.08E+06
7.54E+06
6.75E+06
9.14E+06
7.28E+06
1.00E+07
2.04E+06
580188
7.84E+06
6.51E+06
7.00E+06
1.03E+07
5.52E+06
6.85E+06
5.80E+06
7.07E+06
9.90E+06
1.53E+06
2.60E+07
4.83E+06
6.04E+06
1.13E+07
8.42E+06
1.36E+07
1.17E+07
865492
9.31E+06
1.03E+07
269251
1.73E+06
7.91E+06
1.00E+06
7.82E+06
1.49E+07
1.38E+07
8.39E+06
1.14E+06
1.22E+07
8.41E+06
1.46E+07
9.76E+06
4.04E+06
1.03E+07
4.96E+06
9.40E+06
7.04E+06
3.31E+06
862296
5.89E+06
8.39E+06
9.14E+06
2.13E+07
3.95E+06
1.09E+07
8.38E+06
4.90E+06
4.49E+06
1.09E+07
9.87E+06
7.84E+06
7.61E+06
8.04E+06
1.98E+06
1.17E+06
8.47E+06
8.88E+06
1.62E+06
9.79E+06
1.17E+06
1.41E+07
5.49E+06
7.39E+06
8.86E+06
6.20E+06
6.86E+06
6.00E+06
7.02E+06
5.25E+06
8.65E+06
1.30E+07
1.07E+07
7.92E+06
1.88E+07
5.56E+06
8.84E+06
3.95E+06
1.80E+07
1.08E+07
1.15E+07
6.37E+06
2.38E+06
9.56E+06
1.63E+07
7.57E+06
9.11E+06
8.04E+06
9.02E+06
5.00E+06
8.98E+06
1.11E+07
1.36E+07
1.50E+07
773726
4.49E+06
8.10E+06
9.30E+06
1.14E+07
1.24E+06
2.53E+06
7.57E+06
8.88E+06
9.15E+06
398961
1.85E+07
567076
8.40E+06
6.82E+06
6.54E+06
1.46E+07
9.96E+06
5.41E+06
5.17E+06
9.05E+06
9.75E+06
9.18E+06
6.47E+06
8.48E+06
3.50E+06
1.17E+07
8.27E+06
4.92E+06
9.56E+06
1.71E+06
375754
6.22E+06
9.63E+06
9.45E+06
1.02E+07
4.93E+06
7.38E+06
9.02E+06
4.80E+06
2.09E+06
4.47E+06
9.45E+06
1.91E+06
549324
5.64E+06
1.82E+07
6.02E+06
6.30E+06
7.65E+06
5.66E+06
9.06E+06
4.68E+06
9.37E+06
1.07E+06
6.49E+06
7.12E+06
7.58E+06
6.50E+06
454790
4.99E+06
4.46E+06
2.20E+06
5.13E+06
1.40E+06
6.34E+06
2.01E+07
6.17E+06
2.86E+06
8.52E+06
5.09E+06
1.23E+07
6.27E+06
314747
3.39E+06
234597
1.65E+07
9.40E+06
1.51E+06
5.27E+06
6.69E+06
8.09E+06
790814
9.49E+06
1.41E+06
1.34E+07
1.15E+07
9.60E+06
298104
5.18E+06
7.12E+06
6.83E+06
4.68E+06
8.34E+06
1.12E+07
7.64E+06
1.10E+07
505369
680889
6.43E+06
9.33E+06
2.01E+07
3.69E+06
1.61E+06
1.25E+06
9.46E+06
2.23E+06
5.02E+06
7.23E+06
1.00E+07
2.02E+07
522686
3.72E+06
4.12E+06
4.30E+06
5.17E+06
6.06E+06
9.55E+06
1.69E+07
690779
7.50E+06
498814
1.18E+07
1.02E+07
4.74E+06
7.25E+06
1.21E+07
8.88E+06
5.00E+06
1.56E+07
6.66E+06
8.56E+06
8.86E+06
1.25E+07
7.12E+06
1.42E+07
7.52E+06
3.49E+06
5.53E+06
4.97E+06
1.07E+06
4.11E+06
6.55E+06
290367
1.23E+07
7.66E+06
4.94E+06
6.14E+06
683340
3.82E+06
3.26E+06
1.92E+07
4.34E+06
1.11E+07
1.05E+07
8.23E+06
1.15E+07
3.73E+06
1.08E+07
1.20E+07
1.56E+07
413013
8.35E+06
7.92E+06
1.58E+06
8.55E+06
1.13E+06
1.18E+07
6.15E+06
2.59E+07
8.81E+06
1.28E+06
1.05E+07
469475
8.04E+06
5.11E+06
3.31E+06
5.10E+06
3.98E+06
1.24E+07
7.21E+06
8.96E+06
9.71E+06
748546
9.71E+06
9.94E+06
345595
1.01E+07
1.00E+07
1.23E+06
2.59E+06
387087
1.23E+07
9.78E+06
8.00E+06
4.08E+06
6.54E+06
2.86E+06
5.97E+06
2.57E+06
2.43E+06
6.95E+06
3.32E+07
6.70E+06
4.70E+06
5.36E+06
6.65E+06
7.49E+06
5.45E+06
9.53E+06
7.75E+06
4.93E+06
1.19E+07
7.98E+06
537646
3.94E+06
1.54E+07
1.48E+07
6.39E+06
8.17E+06
1.58E+07
2.12E+06
1.82E+06
398722
1.03E+06
572836
9.65E+06
1.13E+07
1.18E+07
7.17E+06
2.77E+06
8.34E+06
6.24E+06
3.40E+06
670705
1.24E+07
76651
467256
4.13E+06
1.62E+06
5.65E+06
320814
397822
1.12E+07
1.06E+07
7.37E+06
8.42E+06
5.64E+06
636501
5.75E+06
6.11E+06
7.39E+06
1.09E+07
3.22E+07
1.57E+07
9.77E+06
5.06E+06
8.72E+06
9.02E+06
4.26E+06
184388
6.53E+06
1.14E+07
8.12E+06
1.64E+06
1.01E+06
9.88E+06
5.88E+06
6.26E+06
4.71E+06
421533
8.97E+06
1.13E+06
8.79E+06
8.38E+06
8.89E+06
4.51E+06
3.75E+06
1.33E+07
8.04E+06
1.28E+07
9.39E+06
3.62E+06
5.30E+06
1.02E+07
8.70E+06
5.47E+06
1.19E+07
1.11E+07
7.73E+06
378100
1.18E+07
1.34E+07
1.15E+07
8.24E+06
8.33E+06
6.74E+06
9.05E+06
5.00E+06
1.29E+07
7.58E+06
4.12E+06
636141
3.16E+07
5.01E+06
1.30E+06
4.31E+06
1.32E+06
5.20E+06
7.16E+06
6.74E+06
4.63E+06
3.85E+06
1.80E+07
5.70E+06
2.98E+06
9.54E+06
5.07E+06
4.42E+06
6.31E+06
560054
5.90E+06
3.20E+06
8.72E+06
1.00E+06
8.76E+06
7.65E+06
3.48E+06
1.74E+07
1.03E+07
3.07E+06
6.53E+06
1.01E+06
9.28E+06
1.20E+07
7.60E+06
8.69E+06
7.68E+06
9.88E+06
1.80E+06
331081
6.60E+06
8.46E+06
9.59E+06
4.58E+06
4.23E+06
5.81E+06
5.66E+06
1.05E+06
4.92E+06
221005
5.87E+06
315949
9.47E+06
2.99E+06
8.36E+06
1.50E+06
1.02E+07
1.09E+07
5.52E+06
1.10E+07
1.35E+06
1.46E+07
3.75E+06
5.30E+06
8.67E+06
7.84E+06
1.74E+07
1.22E+07
6.04E+06
6.09E+06
8.92E+06
1.59E+07
8.81E+06
8.40E+06
1.01E+07
6.99E+06
4.68E+06
5.34E+06
8.52E+06
5.06E+06
4.15E+06
9.68E+06
9.58E+06
2.89E+06
1.13E+07
6.45E+06
1.00E+07
1.36E+07
9.20E+06
1.61E+06
396930
8.35E+06
4.49E+06
1.06E+06
6.58E+06
619024
5.65E+06
3.39E+06
8.34E+06
7.37E+06
5.16E+06
7.90E+06
4.54E+06
859685
5.06E+06
441306
1.55E+07
1.51E+07
4.04E+06
1.03E+07
1.08E+07
8.51E+06
8.10E+06
6.33E+06
1.31E+07
6.54E+06
7.18E+06
1.42E+07
8.83E+06
5.58E+06
7.01E+06
1.62E+07
8.11E+06
1.36E+07
9.53E+06
3.08E+06
5.63E+06
3.75E+07
1.13E+07
1.06E+07
1.02E+06
6.93E+06
6.75E+06
9.06E+06
6.76E+06
5.95E+06
8.48E+06
1.10E+07
4.06E+06
1.25E+07
8.06E+06
1.51E+07
305753
9.10E+06
8.78E+06
2.81E+06
4.96E+06
7.04E+06
2.81E+06
6.55E+06
9.10E+06
836794
1.06E+07
2.25E+06
1.92E+06
5.44E+06
3.31E+06
8.18E+06
9.51E+06
8.04E+06
627218
6.25E+06
4.36E+06
5.81E+06
7.59E+06
4.70E+06
6.84E+06
1.64E+07
9.20E+06
9.29E+06
1.51E+07
5.37E+06
2.91E+07
3.48E+06
3.50E+06
5.12E+06
8.29E+06
9.06E+06
7.88E+06
490796
2.87E+07
1.23E+07
1.17E+06
8.92E+06
8.75E+06
6.86E+06
3.33E+07
1.17E+07
909783
1.53E+07
4.35E+06
1.24E+07
9.54E+06
1.15E+06
8.24E+06
1.84E+06
1.26E+07
1.45E+07
9.06E+06
7.18E+06
1.57E+07
4.01E+06
8.00E+06
6.22E+06
6.44E+06
5.42E+06
6.25E+06
9.31E+06
7.77E+06
4.65E+06
3.80E+06
5.00E+06
9.79E+06
7.39E+06
8.08E+06
8.05E+06
9.62E+06
5.22E+06
7.69E+06
1.89E+06
6.11E+06
1.19E+07
861484
144080
4.17E+06
7.53E+06
5.92E+06
6.68E+06
1.04E+07
4.00E+06
6.92E+06
8.24E+06
4.72E+06
1.46E+07
156017
7.21E+06
1.08E+07
8.08E+06
4.93E+06
3.24E+06
6.33E+06
4.85E+06
1.03E+07
5.03E+06
7.91E+06
5.41E+06
1.80E+06
1.23E+07
7.67E+06
2.98E+06
4.71E+06
7.36E+06
6.72E+06
2.77E+06
5.88E+06
8.92E+06
6.53E+06
2.96E+07
3.01E+06
1.26E+07
1.13E+06
7.73E+06
6.14E+06
472004
1.48E+07
1.67E+07
1.14E+07
5.45E+06
1.16E+07
8.52E+06
1.01E+07
1.69E+06
2.79E+06
2.23E+06
4.15E+06
7.32E+06
6.74E+06
1.05E+07
6.52E+06
6.25E+06
4.46E+06
232598
1.20E+06
164537
1.10E+07
1.81E+06
1.22E+07
8.68E+06
9.05E+06
9.61E+06
2.46E+06
5.26E+06
1.15E+07
1.10E+07
1.63E+07
9.25E+06
6.45E+06
5.77E+06
9.12E+06
1.47E+07
6.78E+06
8.49E+06
8.63E+06
1.05E+07
5.85E+06
1.49E+07
8.98E+06
4.91E+06
9.47E+06
9.70E+06
1.24E+07
2.25E+07
556660
6.29E+06
8.34E+06
6.22E+06
6.90E+06
1.23E+07
3.19E+06
8.61E+06
2.17E+06
7.35E+06
6.27E+06
5.80E+06
2.98E+06
4.71E+06
8.43E+06
1.07E+07
7.26E+06
4.86E+06
8.97E+06
1.44E+07
6.34E+06
7.44E+06
8.49E+06
9.83E+06
6.35E+06
1.08E+06
935317
6.53E+06
5.16E+06
1.09E+07
6.58E+06
8.58E+06
5.58E+06
7.91E+06
6.93E+06
8.18E+06
1.37E+06
8.71E+06
8.93E+06
4.34E+06
1.60E+06
8.93E+06
6.08E+06
341010
8.38E+06
8.43E+06
9.36E+06
1.41E+06
2.40E+07
4.74E+06
4.70E+06
5.86E+06
820834
1.36E+07
7.13E+06
7.38E+06
4.37E+06
1.14E+07
1.08E+07
1.29E+07
3.69E+06
1.28E+07
1.74E+06
7.75E+06
640171
6.73E+06
1.06E+06
2.02E+06
1.09E+07
9.80E+06
6.78E+06
5.65E+06
3.36E+06
2.05E+06
8.31E+06
5.32E+06
1.65E+07
3.45E+06
1.03E+07
4.87E+06
4.58E+06
4.05E+06
1.21E+07
5.03E+06
7.82E+06
5.78E+06
7.00E+06
9.32E+06
1.42E+06
1.68E+07
8.26E+06
4.69E+06
1.88E+06
9.75E+06
8.77E+06
8.63E+06
5.98E+06
2.30E+07
797910
6.15E+06
1.45E+07
9.77E+06
2.39E+06
9.18E+06
8.87E+06
1.03E+07
8.32E+06
6.02E+06
8.43E+06
2.22E+06
1.22E+07
9.88E+06
1.94E+07
7.13E+06
8.16E+06
4.95E+06
5.42E+06
7.89E+06
1.03E+07
9.49E+06
1.03E+07
382409
6.00E+06
7.68E+06
4.58E+06
5.72E+06
1.48E+06
1.02E+07
7.05E+06
1.96E+06
7.90E+06
8.12E+06
1.38E+07
1.14E+07
1.74E+06
3.86E+06
1.72E+07
7.14E+06
9.48E+06
4.23E+06
1.11E+07
8.46E+06
7.39E+06
5.78E+06
9.86E+06
8.76E+06
1.06E+07
8.24E+06
1.27E+07
1.08E+07
1.53E+06
3.31E+06
7.78E+06
1.40E+07
6.76E+06
8.10E+06
3.85E+06
9.37E+06
7.84E+06
1.72E+07
4.01E+06
6.92E+06
3.75E+06
9.15E+06
1.23E+07
6.15E+06
8.73E+06
1.00E+07
1.09E+07
1.26E+07
6.56E+06
1.27E+07
9.44E+06
6.80E+06
4.91E+06
7.36E+06
7.73E+06
9.43E+06
88016
6.39E+06
5.67E+06
1.03E+07
1.18E+07
6.06E+06
5.63E+06
9.62E+06
6.73E+06
8.92E+06
4.48E+06
1.07E+07
952127
9.74E+06
8.62E+06
7.54E+06
5.09E+06
1.05E+07
8.65E+06
1.21E+07
4.23E+06
1.83E+06
9.74E+06
1.09E+07
301126
9.92E+06
9.45E+06
7.79E+06
5.85E+06
1.98E+06
1.91E+07
5.64E+06
1.11E+07
530319
9.39E+06
6.22E+06
5.99E+06
2.33E+06
9.79E+06
1.07E+07
7.01E+06
4.08E+06
1.04E+07
6.64E+06
8.20E+06
9.26E+06
6.51E+06
1.68E+07
3.52E+06
4.20E+06
3.71E+06
1.58E+06
8.08E+06
8.43E+06
6.82E+06
8.97E+06
1.24E+07
7.25E+06
1.07E+07
3.29E+06
8.63E+06
6.59E+06
8.21E+06
1.39E+07
4.56E+06
7.85E+06
4.13E+06
241742
6.42E+06
2.24E+07
5.97E+06
497380
473309
3.24E+06
1.86E+06
6.72E+06
1.21E+07
4.13E+06
2.55E+06
1.46E+07
4.27E+06
5.38E+06
4.89E+06
5.94E+06
7.48E+06
5.36E+06
5.67E+06
2.48E+06
2.02E+07
1.40E+07
4.93E+06
984851
9.43E+06
2.29E+06
2.02E+06
5.99E+06
7.20E+06
1.26E+07
7.80E+06
1.23E+07
1.11E+07
1.22E+07
5.70E+06
3.03E+06
8.81E+06
5.33E+06
1.00E+07
7.13E+06
7.81E+06
5.12E+06
616881
7.94E+06
9.00E+06
1.68E+06
1.09E+07
8.11E+06
1.12E+07
2.11E+06
290138
1.82E+07
1.26E+07
1.20E+07
429809
9.79E+06
3.28E+06
1.23E+07
7.57E+06
5.38E+06
5.85E+06
7.13E+06
7.33E+06
4.80E+06
1.02E+07
2.59E+06
5.00E+06
1.57E+06
6.15E+06
7.53E+06
8.32E+06
2.34E+06
253833
5.65E+06
4.08E+06
9.17E+06
146762
6.45E+06
8.82E+06
6.30E+06
1.90E+07
1.88E+07
1.51E+06
6.29E+06
9.38E+06
1.07E+07
1.86E+06
5.02E+06
1.02E+07
5.04E+06
1.55E+07
6.53E+06
4.58E+06
2.71E+06
5.76E+06
7.14E+06
7.65E+06
1.06E+07
9.98E+06
6.05E+06
5.65E+06
3.88E+06
9.15E+06
7.54E+06
5.37E+06
4.08E+06
7.86E+06
7.53E+06
6.07E+06
6.49E+06
1.19E+07
1.90E+06
8.82E+06
2.16E+06
386563
7.18E+06
6.80E+06
2.09E+06
5.82E+06
5.85E+06
4.93E+06
8.01E+06
8.70E+06
8.73E+06
7.45E+06
1.07E+07
9.30E+06
7.56E+06
1.25E+07
6.14E+06
1.03E+07
5.21E+06
8.35E+06
8.26E+06
1.22E+07
5.42E+06
9.80E+06
4.76E+06
1.25E+07
1.71E+06
1.30E+06
6.66E+06
5.75E+06
1.12E+07
8.13E+06
9.49E+06
9.30E+06
7.25E+06
5.97E+06
4.15E+06
8.63E+06
742506
4.05E+06
8.45E+06
8.18E+06
4.22E+06
9.71E+06
1.05E+07
6.45E+06
5.24E+06
3.40E+06
6.53E+06
1.43E+06
6.66E+06
109055
2.00E+06
2.26E+07
7.41E+06
606981
6.89E+06
997085
2.03E+06
1.03E+06
9.99E+06
1.22E+07
8.21E+06
7.06E+06
4.38E+06
2.20E+06
1.04E+07
8.50E+06
6.33E+06
4.59E+06
3.80E+06
6.99E+06
2.14E+06
8.02E+06
7.68E+06
67576
9.03E+06
4.05E+06
7.24E+06
3.55E+06
893104
9.64E+06
381408
4.64E+06
877201
1.31E+07
152438
4.55E+06
3.67E+06
1.01E+06
3.95E+06
6.21E+06
9.59E+06
7.31E+06
1.18E+07
9.10E+06
9.22E+06
1.08E+07
4.82E+06
1.69E+07
1.86E+07
2.68E+06
1.04E+07
6.78E+06
4.20E+06
1.03E+07
382280
4.03E+06
4.55E+06
367450
3.50E+06
1.25E+07
5.33E+06
2.54E+06
8.46E+06
1.12E+07
6.70E+06
6.61E+06
5.60E+06
1.32E+07
7.68E+06
5.80E+06
1.48E+07
937028
9.02E+06
1.02E+06
5.82E+06
1.20E+06
9.65E+06
1.15E+07
9.31E+06
1.50E+07
1.05E+07
6.14E+06
7.12E+06
7.25E+06
6.88E+06
7.17E+06
5.89E+06
8.78E+06
1.16E+07
3.06E+06
1.56E+07
9.35E+06
8.02E+06
5.31E+06
1.22E+07
5.39E+06
1.42E+07
8.49E+06
5.88E+06
9.40E+06
5.36E+06
9.25E+06
5.19E+06
5.03E+06
6.98E+06
7.11E+06
5.99E+06
8.20E+06
5.65E+06
7.87E+06
1.62E+06
2.69E+06
9.51E+06
1.09E+07
4.42E+06
7.17E+06
8.28E+06
1.02E+07
4.02E+06
7.86E+06
9.18E+06
1.19E+07
5.37E+06
9.67E+06
1.15E+07
1.15E+07
4.69E+06
4.23E+06
7.43E+06
4.20E+06
7.34E+06
1.14E+07
6.71E+06
5.36E+06
1.16E+07
7.47E+06
509425
4.45E+06
3.74E+06
6.14E+06
9.38E+06
9.03E+06
6.24E+06
1.02E+06
1.02E+06
2.62E+06
5.60E+06
8.36E+06
9.57E+06
727265
1.50E+07
1.50E+06
1.25E+06
1.06E+07
2.01E+06
8.88E+06
7.61E+06
5.28E+06
5.89E+06
7.87E+06
1.95E+06
4.25E+06
5.49E+06
1.64E+06
3.75E+06
6.10E+06
7.51E+06
9.72E+06
1.31E+07
8.94E+06
1.18E+07
1.33E+07
1.27E+07
5.17E+06
8.39E+06
6.46E+06
6.64E+06
9.81E+06
7.78E+06
3.93E+06
7.12E+06
4.49E+06
3.83E+06
7.32E+06
1.21E+07
7.10E+06
9.67E+06
7.46E+06
290030
5.12E+06
2.81E+06
1.03E+07
4.88E+06
550409
51655
7.20E+06
7.87E+06
3.92E+06
1.29E+06
4.13E+06
3.50E+06
1.54E+07
3.62E+06
6.13E+06
4.28E+06
9.65E+06
8.88E+06
9.76E+06
7.09E+06
5.09E+06
2.28E+06
4.90E+06
4.99E+06
7.38E+06
3.05E+07
5.61E+06
5.49E+06
6.22E+06
8.22E+06
5.27E+06
7.33E+06
6.24E+06
7.83E+06
183193
6.98E+06
5.74E+06
6.86E+06
8.32E+06
2.36E+06
119952
2.02E+06
2.57E+06
9.47E+06
710000
2.31E+06
1.17E+07
6.53E+06
967826
9.39E+06
3.23E+06
6.02E+06
1.37E+07
1.60E+07
5.59E+06
324997
5.74E+06
1.22E+07
1.90E+07
4.91E+06
1.23E+07
1.30E+06
3.60E+06
8.97E+06
6.59E+06
9.20E+06
206696
9.72E+06
6.94E+06
6.49E+06
1.63E+07
4.92E+06
5.18E+06
6.22E+06
1.48E+07
9.08E+06
1.03E+07
7.21E+06
1.19E+07
2.40E+07
1.97E+06
5.69E+06
8.10E+06
123683
4.46E+06
3.35E+06
5.02E+06
9.13E+06
1.48E+07
5.07E+06
1.80E+06
9.07E+06
1.71E+07
1.31E+07
7.10E+06
1.16E+07
7.55E+06
2.84E+06
7.86E+06
7.94E+06
6.60E+06
208270
8.49E+06
3.94E+06
5.03E+06
7.60E+06
7.19E+06
1.58E+07
5.06E+06
4.22E+06
1.21E+07
5.07E+06
1.93E+06
4.65E+06
778550
6.31E+06
966144
7.18E+06
1.67E+07
5.36E+06
8.32E+06
6.29E+06
7.19E+06
4.00E+06
1.00E+07
9.61E+06
1.01E+07
8.49E+06
5.89E+06
9.97E+06
4.66E+06
5.64E+06
1.18E+07
2.07E+07
3.47E+06
7.54E+06
7.77E+06
9.38E+06
6.23E+06
1.32E+07
409265
5.23E+06
4.22E+06
1.13E+06
2.48E+06
1.08E+07
6.63E+06
1.20E+07
7.44E+06
5.34E+06
1.14E+07
9.27E+06
257053
8.59E+06
999130
1.06E+07
5.92E+06
1.04E+07
2.42E+06
7.81E+06
3.96E+06
9.25E+06
5.04E+06
1.02E+06
1.18E+06
1.05E+07
5.95E+06
5.52E+06
7.05E+06
2.83E+06
362483
3.58E+06
1.25E+07
1.69E+06
7.04E+06
8.01E+06
333455
8.28E+06
6.68E+06
1.03E+07
9.35E+06
3.96E+06
5.32E+06
1.01E+07
3.65E+07
4.85E+06
1.04E+06
1.09E+06
399063
7.43E+06
7.83E+06
3.71E+06
1.94E+06
8.49E+06
3.90E+06
2.84E+06
983040
9.19E+06
9.14E+06
9.21E+06
1.41E+06
3.24E+06
2.67E+06
1.32E+07
1.50E+06
7.79E+06
9.33E+06
9.34E+06
7.22E+06
1.36E+07
1.59E+06
9.29E+06
9.43E+06
8.33E+06
7.94E+06
4.96E+06
8.96E+06
1.37E+07
1.10E+07
8.02E+06
9.81E+06
3.27E+06
1.99E+06
8.70E+06
1.27E+07
8.24E+06
2.47E+06
35863
1.07E+07
1.04E+07
5.64E+06
5.50E+06
7.56E+06
2.67E+06
1.28E+06
6.67E+06
1.28E+07
8.67E+06
863884
1.11E+07
242148
6.05E+06
1.70E+06
8.95E+06
405044
8.61E+06
2.37E+06
4.13E+06
7.55E+06
82910
441285
5.54E+06
6.26E+06
8.14E+06
6.47E+06
749479
1.43E+06
9.59E+06
3.93E+06
467836
1.46E+07
366331
715302
5.62E+06
7.33E+06
8.46E+06
3.64E+06
3.40E+06
2.90E+06
6.52E+06
7.25E+06
3.79E+06
1.93E+07
5.47E+06
5.71E+06
5.47E+06
4.79E+06
8.78E+06
4.11E+06
7.35E+06
7.67E+06
2.22E+06
7.22E+06
9.69E+06
4.22E+06
7.14E+06
8.21E+06
6.15E+06
6.99E+06
1.06E+07
3.51E+06
1.72E+07
5.25E+06
6.98E+06
3.96E+06
6.74E+06
1.46E+06
5.83E+06
1.68E+07
6.81E+06
6.51E+06
8.08E+06
7.86E+06
2.39E+07
6.43E+06
1.14E+06
9.99E+06
4.79E+06
2.84E+06
6.64E+06
3.66E+06
2.29E+06
8.05E+06
2.09E+06
5.30E+06
5.84E+06
4.82E+06
531273
1.72E+07
8.08E+06
1.28E+07
5.82E+06
9.34E+06
4.60E+06
1.04E+07
4.84E+06
4.13E+06
1.34E+07
12167
8.66E+06
7.52E+06
9.68E+06
2.42E+06
7.94E+06
4.30E+06
6.49E+06
8.73E+06
7.11E+06
5.22E+06
9.71E+06
4.65E+06
2.14E+06
5.13E+06
9.32E+06
6.23E+06
8.29E+06
2.66E+06
1.77E+06
768550
7.05E+06
6.00E+06
6.42E+06
5.62E+06
1.11E+07
528641
5.12E+06
5.53E+06
6.88E+06
3.09E+06
6.74E+06
9.29E+06
9.11E+06
797097
7.84E+06
5.71E+06
1.07E+07
7.84E+06
1.31E+07
8.70E+06
6.21E+06
1.86E+07
352899
8.39E+06
[truncated: 28,071 more rows]
