# Supplementary material for: ChemRAP uncovers specific mRNA translation regulation via RNA 5′ phospho-methylation
Source: EMBO Rep. 2024 Jan 23;25(3):1570–88. doi: 10.1038/s44319-024-00059-z (PMC10933402; doi:10.1038/s44319-024-00059-z)
Supplement: Supplementary file 10 — Source Data Fig. 6 [file 44319_2024_59_MOESM10_ESM.zip › Figure 6/Figure 6F/Figure 6F_HeLa-S3-FlpIn.csv]

B530-A
9933
9769
11762
14356
12738
7142
13175
11820
9153
14379
7837
15243
21663
17105
6673
12438
13176
7543
15535
32089
11102
10437
9005
9659
9607
15467
13611
11498
9623
15215
21779
17293
21731
14096
29093
17232
11783
19466
19305
15845
15356
9909
10506
7083
22123
10659
20256
10778
20620
26709
26100
11449
12250
19669
28653
10649
24225
13479
9666
17008
12390
22032
34008
19645
7400
7871
9366
8256
20670
32090
11874
12520
10564
12002
7352
10185
15856
11747
17228
15365
20909
14940
5642
8704
14602
20143
19960
15163
14447
22478
7856
7638
11473
8407
14313
18477
8293
13413
19651
9622
17849
8926
20025
8271
11969
9464
9128
15633
17771
18108
10805
11912
16722
10007
11237
19643
24451
11256
20852
13694
19073
11374
16892
5119
30254
9254
10930
12748
69479
12619
15027
25911
16836
8240
11285
13619
23717
16548
13414
10736
11417
12710
14388
14037
12135
10972
13134
11886
15307
14118
16096
10800
16200
11856
18728
8037
9916
14441
16918
36481
24202
14737
19754
11367
10574
27194
12394
26409
14188
14347
24893
27250
10195
9574
22367
5693
8744
39382
19539
13058
7413
13692
20251
11861
15579
13968
10871
11696
10824
5594
12365
13691
11882
7946
14209
13289
15300
9520
15953
14087
18742
12386
88112
10162
13903
10785
11447
19361
15672
11886
11429
9255
12414
49359
17766
16786
8679
11937
27910
18479
27987
14638
10930
5975
12486
10615
13650
15594
10961
17602
11811
18042
7976
9565
12801
13576
10962
17233
31551
9108
6492
12850
14724
5868
18907
64362
27077
13810
15833
21845
12563
10719
19824
20244
6124
22567
19965
8819
19265
7283
17466
17752
11091
15991
9282
28451
14433
16565
9269
6602
19909
5959
11251
12836
14550
6970
8461
8878
18216
96515
11845
10936
11574
18507
9607
32282
9606
7343
5784
5851
27869
31027
13880
19572
74235
16139
10616
14643
14214
12240
12380
12129
13009
8677
10345
9934
9826
10875
13494
10048
32896
29671
7704
17378
12607
12859
17313
19573
4031
14934
21308
7049
16241
11367
29642
58249
13476
10574
17312
15483
21867
6077
25067
14477
10452
5423
11965
16056
26752
15679
23509
14308
10522
8980
11921
14135
22566
13558
12288
11649
10109
46237
7804
14893
9493
13617
16410
8658
9082
23039
20580
15870
21422
6841
12157
4783
10910
8056
10451
11681
17566
8467
16969
6953
23814
12147
14778
19785
14526
10043
13661
13946
26944
10425
18951
18092
10842
12754
9375
35031
15185
14100
10272
17371
13332
12670
17133
11861
8437
15299
11678
10036
19677
7667
15240
7551
18067
23734
6812
16003
8419
10916
45370
6725
3143
10637
10455
21014
9539
16704
9665
26233
11786
3658
11534
12213
9906
14052
10032
17032
6421
11642
14238
14246
80064
30494
14383
10843
15674
17019
33931
30017
14335
10417
13821
26433
20067
10663
10387
23510
15684
9553
10486
7806
29278
31090
6197
14565
31903
15455
22786
14608
7285
11153
10995
8294
9733
10026
17654
5314
8813
8283
9961
9259
16775
8711
16756
6042
11204
6748
20723
26419
17197
10809
8922
11726
24707
6117
18066
10663
5100
6690
14899
12950
3293
22404
27011
18919
11495
21030
30576
6680
15798
18515
9013
7120
10839
9931
7964
15020
12737
7909
9605
7549
16221
10625
30281
9110
16155
15871
6771
10639
13855
11008
17292
23472
7755
14058
12062
19351
20813
13693
20737
8819
6213
28260
21761
15702
10934
3659
15351
11298
33395
8350
16524
13001
19999
9408
16838
69391
24108
27104
11211
7425
22728
9235
7501
27024
18610
9055
14814
41546
7207
11644
19489
5612
17782
14793
15549
9802
63113
13294
12001
24218
24934
20278
20910
11389
20680
11575
13112
18470
12289
9806
9118
8939
7193
15199
6641
40350
9402
11021
10515
23851
12630
26515
16727
28434
18430
9904
9741
17291
15636
21550
23852
9960
21224
10621
15641
14769
20443
13177
8273
28967
9694
9870
15493
7659
17018
6836
7968
15311
8670
7990
23197
9430
13772
14511
41128
7832
9863
9325
126080
7232
33239
12511
16370
7369
17610
21550
11409
12523
13098
9239
9734
7233
14630
10197
12108
11474
17090
14168
8392
11079
11632
24079
8679
5648
10302
14503
8260
7940
31807
9190
14783
14560
23428
7010
9113
20700
12675
13576
10088
10361
9885
18710
22002
20392
4268
8900
23580
16033
12248
27223
15772
29097
14048
36627
10503
7243
27675
9208
17298
33045
11627
7240
23950
7700
20799
9858
6607
8319
21582
15814
18284
12996
11223
10302
18643
16247
8267
10344
10762
20616
11045
11930
7296
11763
14316
12048
13339
19152
6300
6365
9715
21088
17839
9546
10444
15177
34127
9921
20171
17142
19878
12600
17296
11411
15397
19131
14478
24479
12750
24468
13053
16561
18296
13394
23201
13734
9024
13848
14607
21194
13480
10139
20650
14053
19540
21086
8427
15258
7096
24119
22158
5932
10148
7260
13877
37414
6289
53929
12925
12179
17016
9034
9751
6713
6281
17741
15707
18325
6776
11562
14808
9927
16251
15940
20905
10060
13654
17994
10765
11636
18965
7179
13810
13520
57483
18302
25327
7918
11632
9000
17054
21952
17933
17148
13818
26331
14241
18030
12134
14786
20960
18472
95208
17626
13008
10412
8181
22229
7518
16734
15438
10774
8548
18078
13448
13758
8019
23224
16489
11207
8793
14407
9124
19404
13265
9274
11331
11720
5723
21550
24617
9967
12639
17146
12450
16089
11769
10682
9702
11383
8850
10820
17888
38203
39558
33649
6781
13988
12579
20699
13576
13571
46635
8005
27656
17791
9457
17444
9198
13028
21625
14626
8317
20592
7122
17874
18350
18676
28252
25440
14800
13106
19619
10238
10911
15738
8065
9274
15772
14048
16377
8975
8635
7182
17730
9495
21987
20931
10471
15131
25174
14615
16727
22700
21041
10921
13358
13854
15705
7377
17177
15824
7579
18462
9145
18908
22354
11895
9195
30501
14077
9922
10519
8132
13666
18058
7656
19311
6100
9891
12500
16251
10987
11272
9336
12008
13720
10258
7365
9849
13805
12467
14547
25244
9201
11214
22092
39962
28441
10208
6854
8213
24049
8650
13764
7573
16794
11326
12378
5669
9200
7042
9239
8270
8607
10338
10457
10760
24528
8538
7120
18179
18086
15931
11765
10299
9405
7731
12651
19899
24016
13716
23662
10280
16214
6854
6121
10363
12675
25918
16217
20609
12641
9795
30441
9702
10022
12699
17391
7750
7319
20123
12207
17000
16555
14928
19892
12196
16049
14622
15447
11616
11458
12483
41662
8965
17820
9665
13420
7392
39332
10564
22887
11225
20574
8819
19259
10789
22173
9508
10076
14561
14509
17722
9659
22008
9977
12045
12984
27598
10161
15813
11703
26393
38642
12280
9117
18594
7074
11740
15901
16662
11562
16593
10497
8024
21365
18050
9920
8782
7027
15404
12894
23651
10191
8760
14958
15788
7655
17124
8149
9339
18305
15296
6767
16911
20244
21471
18664
17593
10417
9774
15319
7684
11269
14108
17561
9985
6908
11108
25016
14418
12474
6729
13567
13449
7241
7539
18782
12141
12317
4168
13858
18344
25512
5191
12200
14257
29446
12988
14260
45953
18390
7490
15994
14203
20764
12127
12730
11837
7527
7253
14998
15209
20629
10910
18080
5642
10975
9636
26572
13756
13422
14104
26523
7128
16310
11395
15523
9841
8884
12459
10171
15229
13344
11490
8223
15518
10001
15132
18124
9665
16242
6777
9722
9571
21492
9459
11667
12932
19116
9645
10388
12533
16681
12350
43974
10781
11573
9208
17293
16394
15218
27553
8069
10639
8045
14827
14155
12829
17616
10678
13112
43357
14590
13989
13775
8819
16996
14969
9164
10352
13976
12284
15084
22734
11677
8713
14287
13424
17276
11488
12276
15343
27685
21610
21894
8393
13370
12228
25378
13071
16935
21631
14220
17332
14212
34595
5966
11655
12539
13146
9920
8918
29155
21321
17260
23196
13141
13200
14851
17804
10717
28357
9035
30281
12566
12146
8871
21037
14539
10631
11223
8296
17551
12317
7819
21665
17068
16807
23170
14625
18662
24381
12144
13340
58270
30579
9224
21189
14789
16912
17102
14288
16631
9621
9974
9412
12261
18701
18707
29020
6756
17125
9211
7639
18324
6371
17967
17211
6282
24927
20912
18429
7402
18799
18434
26826
6359
9216
7765
15337
10131
22498
14092
18775
13520
14072
10170
4913
45729
7617
11050
12438
9397
22289
14054
9454
19752
28289
20790
17190
38980
11208
20712
12857
8025
13955
19473
11911
6816
6166
18404
15548
13384
22332
16300
12392
14615
14411
5006
10861
8292
7158
12339
14363
16779
23814
20595
12219
14728
4387
16966
8715
12272
7217
17711
15462
14109
16845
5399
28337
12076
17112
4700
10509
27280
29677
16343
11549
15712
10949
7477
14742
12941
10451
8281
10311
19687
15129
14185
9978
19205
22916
22287
8784
10596
13897
18368
15267
8147
26938
16082
10352
23663
25072
18365
7314
10215
13310
20263
14052
11777
11711
9391
15454
10597
7349
8143
13185
11306
8165
13516
18998
21974
148818
11858
20528
17120
15044
19445
18539
20398
21675
22301
10053
20305
12879
20119
14246
6618
13367
17664
4000
14263
6667
9871
10300
12800
6681
9694
14245
7307
18441
20067
9907
12792
25044
22475
8431
18380
25222
12649
6911
14122
13112
13297
16500
13639
16318
13474
32271
9974
17184
17483
14852
10450
45257
6459
7940
13447
8401
22447
10538
9516
8813
9631
16040
15066
14159
15457
8526
12210
8494
12325
9100
12155
9762
25983
29962
16579
13364
44304
11645
23693
6849
21725
4822
30177
9422
7890
5476
18253
7694
9809
5205
10044
28131
6965
8028
22162
17199
11439
9899
5111
21683
14650
10633
7759
19447
9611
12567
25532
16383
10407
8549
22468
14761
15261
30572
26719
13691
10825
18927
10708
12833
11991
17552
12562
6461
16135
12288
14840
16804
11427
10456
7305
9558
15433
15687
17224
13295
10619
12550
8578
14278
5681
17501
9704
9050
41638
20692
11252
8142
21328
17966
11247
9680
14507
6348
12866
19160
17352
13859
14986
14729
23937
36736
15578
49782
15171
8030
17799
9942
10960
7879
11111
13241
15547
14563
10006
10634
12187
21582
10226
10139
12057
17031
10395
8985
15384
8385
13581
62452
11401
12957
17211
18726
12147
8222
26160
8182
33567
22411
14052
12223
18730
3872
15359
5874
9483
6749
10496
12898
12038
12322
4739
21740
11594
13152
21630
14619
9675
10673
23484
14921
18569
8056
15590
17395
31047
15757
11918
11366
17794
9688
13148
6246
19757
17668
6586
12015
7514
12295
10085
22924
14881
8149
20826
21946
17465
6302
35593
15556
12208
25842
22720
18358
10833
12335
19441
8461
10170
9831
10761
13722
18354
14847
11969
10134
9827
13948
14578
8867
10469
12675
15361
19554
18952
10106
13246
9352
12563
6709
19647
6533
15079
7410
20465
20340
14527
21625
15962
10544
14847
11110
7901
19404
12244
8570
22849
13658
12930
16901
6662
11302
11382
8470
22365
22864
5929
35179
11298
81785
8861
4435
17421
19618
18916
26676
5072
9830
12010
12177
21740
18774
5998
18592
24010
24042
10896
10593
14374
18326
12168
13044
8115
20656
12854
12850
9267
18744
14341
15298
17535
19350
9907
14677
10170
15082
11674
6939
16731
15109
7979
11142
11343
25337
21702
15588
13871
14176
17925
8161
10535
12480
16688
16230
40928
24685
8206
8104
17695
25136
6406
15115
5514
16569
10879
7274
13816
6852
11637
12318
7728
20456
11616
18292
13937
14979
6074
12634
11775
10980
9449
11501
13241
9251
29695
12727
15529
9956
15618
10759
11615
9490
13974
22996
12684
18450
9250
11491
29523
8346
15196
12060
6535
8326
54783
8169
12157
12287
13264
14639
10343
8242
21730
7471
8622
13087
7997
24654
17252
9991
20980
12877
21078
11201
17042
15916
8883
19082
9115
14581
10942
29335
11217
19042
13669
11895
11015
11881
40857
10567
14807
16164
17377
9773
7310
8757
27616
21209
11331
10684
11052
10938
15426
8649
7258
8360
11205
8074
6780
9044
49902
14174
8902
18075
26267
11657
4312
10843
12875
23007
16134
10338
9030
18265
8390
7956
18772
4971
21760
18483
12886
13581
55235
18067
7386
16345
16121
13891
22086
15711
22915
9565
7105
10115
34404
9344
15091
17884
11340
5876
11795
10277
6232
8996
12558
14021
19419
8843
17029
30910
6640
124403
24944
12996
19194
7484
13874
21542
10417
14621
18042
19357
16922
21272
20390
7316
17545
15039
13083
13056
25934
40000
18365
14415
9200
15019
11430
11730
4715
11175
13313
8017
14881
16094
11340
15893
13272
21787
7867
11281
13356
17750
8332
21085
8003
14928
25928
57009
25148
14077
8179
16377
15439
10537
9349
18718
26561
11563
23509
14896
16571
14223
5793
5424
10468
10077
5947
17192
18628
9405
16998
[truncated: 27,077 more rows]
