# Supplementary material for: ChemRAP uncovers specific mRNA translation regulation via RNA 5′ phospho-methylation
Source: EMBO Rep. 2024 Jan 23;25(3):1570–88. doi: 10.1038/s44319-024-00059-z (PMC10933402; doi:10.1038/s44319-024-00059-z)
Supplement: Supplementary file 10 — Source Data Fig. 6 [file 44319_2024_59_MOESM10_ESM.zip › Figure 6/Figure 6F/Figure 6F_HeLa-S3-FlpIn+LRPPRC5'UTR-GFPreporter.csv]

B530-A
5.82E+06
971971
335341
836187
4.56E+06
3.27E+06
7.35E+06
3.26E+06
2.48E+06
4.47E+06
4.12E+06
1.41E+06
105215
2.95E+06
3.20E+06
525901
3.65E+06
3.70E+06
1.93E+06
2.83E+06
1.04E+06
2.02E+06
1.16E+06
2.70E+06
3.33E+06
5.48E+06
2.76E+06
5.96E+06
5.22E+06
3.17E+06
2.99E+06
2.09E+06
1.95E+07
4.15E+06
3.74E+06
1.05E+06
2.67E+06
3.27E+06
1.88E+06
207887
2.57E+06
1.91E+06
1.93E+06
1.60E+06
4.31E+06
7.95E+06
1.67E+06
3.65E+06
6.11E+06
2.17E+06
425756
3.32E+06
1.45E+06
2.44E+06
3.50E+06
1.21E+06
512751
3.02E+06
5.81E+06
1.55E+06
5.22E+06
969662
199440
4.30E+06
3.50E+06
2.39E+06
3.95E+06
3.11E+06
6.25E+06
3.68E+06
1.90E+06
5.00E+06
2.18E+06
7.47E+06
5.31E+06
7.51E+06
1.48E+06
2.69E+06
473054
1.12E+06
3.44E+06
4.71E+06
4.91E+06
2.07E+06
7.84E+06
1.11E+06
7.54E+06
8.61E+06
1.55E+06
3.66E+06
5.72E+06
9.04E+06
1.41E+06
154468
4.25E+06
5.24E+06
663026
3.44E+06
2.14E+06
1.44E+06
1.68E+06
2.87E+06
2.52E+06
9.59E+06
4.77E+06
753908
2.75E+06
5.65E+06
995870
1.39E+06
2.23E+06
1.66E+06
6.60E+06
325904
608184
669946
592653
5.01E+06
4.16E+06
44847
3.24E+06
5.99E+06
1.01E+06
983471
1.33E+06
258535
2.57E+06
7.64E+06
2.21E+06
3.78E+06
6.07E+06
1.35E+06
5.35E+06
7.31E+06
8.68E+06
2.62E+06
4.18E+06
313926
602008
136662
1.28E+06
3.21E+06
1.51E+06
1.35E+07
1.17E+07
3.00E+06
1.61E+06
2.84E+06
2.91E+06
8.86E+06
2.33E+06
6.61E+06
2.23E+06
7.52E+06
458599
6.64E+06
6.37E+06
291476
1.10E+06
1.97E+06
1.22E+06
6.04E+06
1.28E+06
779915
1.45E+06
3.11E+06
4.02E+06
2.89E+06
2.61E+06
336887
5.37E+06
3.24E+06
874726
1.43E+07
1.57E+07
3.05E+06
6.94E+06
4.97E+06
8.25E+06
4.98E+06
2.03E+06
763395
3.35E+06
501277
6.90E+06
2.01E+06
1.35E+06
575665
4.65E+06
3.65E+06
8.01E+06
596630
1.18E+07
6.23E+06
1.60E+06
4.81E+06
5.39E+06
8.54E+06
1.38E+07
1.69E+06
1.29E+06
3.05E+06
4.28E+06
1.73E+06
4.06E+06
2.58E+06
2.04E+06
1.26E+07
7.36E+06
3.70E+06
3.39E+06
151573
1.29E+07
3.08E+06
9.50E+06
3.27E+06
5.44E+06
1.82E+06
1.01E+06
1.56E+07
2.60E+06
6.97E+06
4.63E+07
1.11E+07
4.34E+06
8.24E+06
9.15E+06
3.63E+06
2.50E+06
6.62E+06
398424
2.62E+06
3.31E+06
6.54E+06
3.66E+06
1.86E+06
3.40E+06
4.17E+06
2.25E+06
2.27E+06
3.30E+06
2.10E+06
1.77E+06
522939
5.30E+06
1.81E+06
2.89E+06
782027
2.90E+06
2.60E+06
1.19E+06
4.64E+06
1.38E+07
5.77E+06
3.34E+06
4.45E+06
1.91E+06
559215
226877
5.54E+06
3.67E+06
856234
7.88E+06
2.06E+06
2.99E+06
1.47E+07
7.71E+06
6.99E+06
1.63E+06
7.00E+06
5.11E+06
8.34E+06
553458
4.14E+06
3.03E+06
5.00E+06
1.80E+06
3.62E+06
5.26E+06
1.44E+06
2.58E+06
6.16E+06
63334
6.24E+06
2.31E+06
1.46E+06
550804
2.49E+06
113641
5.33E+06
2.98E+06
2.89E+06
3.08E+06
4.21E+06
7.73E+06
405832
4.66E+06
1.69E+06
2.81E+06
1.51E+06
2.89E+06
611074
3.28E+06
2.63E+06
1.88E+06
1.04E+06
9.04E+06
2.99E+06
3.36E+06
7.45E+06
2.84E+06
2.77E+06
2.74E+06
4.55E+06
2.92E+06
3.44E+06
5.47E+06
1.78E+06
4.84E+06
395353
2.24E+06
1.60E+06
6.16E+06
1.38E+06
3.01E+06
4.01E+06
871928
1.52E+06
2.37E+06
2.10E+06
3.42E+06
5.72E+06
2.34E+06
2.03E+06
8.47E+06
1.39E+06
915372
3.02E+06
3.57E+06
3.97E+06
1.07E+06
4.27E+06
1.65E+06
2.39E+06
4.54E+06
2.75E+06
4.79E+06
2.21E+06
952439
1.44E+06
278274
1.27E+06
1.86E+06
285509
5.06E+06
4.91E+06
4.28E+06
3.11E+06
5.73E+06
3.06E+06
2.78E+06
4.98E+06
8.27E+06
2.57E+06
1.76E+06
1.98E+06
2.84E+06
6.85E+06
1.99E+06
4.23E+06
163975
9.35E+06
4.63E+06
2.07E+06
958011
9.12E+06
2.06E+06
5.57E+06
1.27E+07
485974
871274
7.84E+06
2.49E+06
1.24E+06
8.67E+06
2.01E+06
3.43E+06
5.06E+06
1.39E+06
1.62E+06
795966
3.68E+06
3.33E+06
336005
5.87E+06
1.87E+06
2.76E+06
8.79E+06
882106
3.68E+06
393108
7.37E+06
4.93E+06
712120
3.14E+06
2.29E+06
4.98E+06
3.88E+06
1.60E+06
2.59E+06
8.81E+06
3.20E+06
2.18E+06
173366
7.52E+06
971209
2.23E+06
1.11E+06
1.07E+06
2.09E+06
961583
4.31E+06
5.87E+06
4.58E+06
1.59E+06
3.43E+06
2.20E+06
14886
2.81E+06
2.94E+06
1.32E+07
2.40E+06
1.72E+06
2.42E+06
1.11E+07
887549
1.54E+06
3.47E+06
2.24E+06
7.94E+06
8.08E+06
2.00E+06
1.08E+06
2.79E+06
5.30E+06
2.56E+06
3.24E+06
8.59E+06
5.94E+06
5667
948636
798504
5.45E+06
4.08E+06
2.41E+06
1.06E+07
6.81E+06
8.65E+06
6.13E+06
644955
105887
1.13E+06
6.74E+06
1.83E+06
3.28E+06
4.77E+06
5.83E+06
691212
3.61E+06
1.74E+06
1.77E+06
662713
2.81E+06
3.02E+06
1.13E+06
3.24E+06
3.66E+06
4.30E+06
1.29E+06
1.16E+06
242816
6.88E+06
3.52E+06
785956
4.07E+06
802767
1.16E+07
1.84E+06
3.83E+06
4.78E+06
8.79E+06
1.19E+06
4.98E+06
2.62E+06
1.75E+06
4.30E+06
2.83E+06
987725
4.57E+06
396893
1.22E+06
707702
4.45E+06
2.24E+06
2.82E+06
1.97E+06
3.37E+06
3.14E+06
2.76E+06
4.54E+06
2.48E+06
2.43E+06
6.17E+06
2.35E+06
4.31E+06
1.88E+06
2.40E+06
3.08E+06
4.27E+06
1.31E+06
2.72E+06
5.05E+06
647722
958430
5.09E+06
3.29E+06
5.03E+06
2.78E+06
110684
1.74E+06
1.92E+06
4.18E+06
4.89E+06
8.67E+06
1.76E+06
594841
1.37E+06
1.37E+07
818302
2.67E+06
4.76E+06
4.07E+06
1.48E+06
3.58E+06
4.86E+06
3.55E+06
2.93E+06
329976
2.21E+06
2.25E+06
6.54E+06
2.20E+06
4.50E+06
3.54E+06
4.59E+06
4.67E+06
5.89E+06
898287
1.40E+06
162665
6.62E+06
7.59E+06
2.55E+06
2.80E+06
1.32E+06
1.29E+06
3.87E+06
1.34E+06
3.18E+06
619719
3.31E+06
9.85E+06
2.34E+06
3.80E+06
7.87E+06
3.32E+06
5.49E+06
2.55E+06
1.33E+06
1.69E+06
2.32E+06
3.31E+06
6.24E+06
6.47E+06
1.28E+07
506188
4.08E+06
3.02E+06
8.81E+06
2.54E+06
3.00E+06
2.60E+06
2.34E+06
838029
5.60E+06
4.56E+06
621400
8.40E+06
3.88E+06
6.95E+06
3.85E+06
3.29E+06
1.26E+06
1.32E+06
6.46E+06
6.10E+06
3.66E+06
423527
8.12E+06
1.85E+07
3.25E+06
2.72E+06
2.35E+06
2.71E+06
2.61E+06
6.49E+06
2.12E+06
3.52E+06
7.36E+06
2.96E+06
6.57E+06
4.03E+06
2.62E+06
3.25E+06
760581
4.25E+06
2.67E+06
1.41E+06
6.16E+06
2.16E+06
6.27E+06
3.69E+06
3.75E+06
4.15E+06
1.65E+06
972811
6.00E+06
9.59E+06
4.67E+06
2.49E+07
1.70E+06
659497
3.39E+06
2.80E+06
4.06E+06
7.25E+06
395483
5.02E+06
1.51E+06
1.09E+06
2.09E+06
811597
260075
3.83E+06
1.69E+07
111525
1.38E+06
5.21E+06
3.30E+06
7.38E+06
1.65E+06
2.94E+06
303642
4.12E+06
1.39E+06
80440
1.76E+06
558462
1.22E+06
5.48E+06
3.15E+06
6.28E+06
1.56E+06
3.88E+06
5.26E+06
3.08E+06
3.55E+06
2.50E+06
3.25E+06
1.06E+06
2.77E+06
950108
6.36E+06
2.35E+06
1.35E+07
3.39E+06
562921
2.64E+06
2.22E+06
8.02E+06
2.65E+06
1.29E+06
3.55E+06
1.07E+06
1.96E+06
656510
2.40E+06
5.56E+06
1.01E+06
2.14E+06
2.47E+06
4.76E+06
467656
3.55E+06
1.44E+06
6.58E+06
510506
4.82E+06
7.12E+06
2.61E+06
552241
2.77E+06
2.00E+06
186385
2.51E+07
867046
3.97E+06
925779
4.58E+06
5.39E+06
2.67E+06
8.63E+06
1.34E+06
1.44E+07
2.09E+06
8.59E+06
3.16E+06
5.52E+06
3.56E+06
3.03E+06
1.68E+06
1.01E+06
8.93E+06
8.43E+06
1.42E+06
4.84E+06
2.74E+06
186296
3.12E+06
456259
1.95E+06
6.75E+06
4.00E+06
430466
5.63E+06
8.21E+06
2.98E+06
2.16E+06
7.52E+06
5.84E+06
1.54E+06
857324
2.48E+06
5.79E+06
2.70E+06
3.11E+06
2.96E+06
3.39E+06
2.98E+06
3.53E+06
2.44E+06
2.24E+06
4.36E+06
3.82E+06
1.47E+06
1.69E+06
4.84E+06
9.34E+06
1.71E+06
397859
3.11E+06
8.37E+06
2.28E+06
3.23E+06
944395
2.99E+06
1.16E+06
2.22E+07
77811
7.24E+06
1.63E+06
286328
474781
974082
3.25E+06
4.00E+06
4.39E+06
7.34E+06
4.38E+06
739757
3.82E+06
1.65E+06
4.46E+06
7.88E+06
7.19E+06
5.38E+06
1.67E+06
3.92E+06
5.02E+06
5.42E+06
8.11E+06
3.35E+06
3.52E+06
964924
4.05E+06
4.47E+06
2.47E+06
1.89E+06
6.97E+06
3.07E+06
1.24E+06
5.04E+06
910317
7.60E+06
138522
2.49E+06
753199
238445
4.85E+06
5.64E+06
8.12E+06
821723
1.46E+06
908563
557924
382104
3.96E+06
2.94E+06
2.44E+06
4.21E+06
1.24E+06
4.53E+06
2.39E+06
7.87E+06
1.74E+06
2.15E+06
4.50E+06
2.22E+06
8.38E+06
1.18E+07
2.51E+06
1.11E+06
3.91E+06
6.22E+06
2.94E+06
9.41E+06
635627
1.11E+07
5.10E+06
5.69E+06
241869
6.63E+06
2.39E+06
2.17E+06
1.44E+06
9.17E+06
1.30E+06
5.06E+06
315711
1.49E+06
146159
3.73E+06
144694
6.58E+06
4.73E+06
92486
2.82E+06
1.72E+06
5.08E+06
3.74E+06
3.99E+06
4.96E+06
836301
98542
2.52E+06
5.21E+06
6.69E+06
2.88E+06
3.41E+06
3.63E+06
3.82E+06
2.66E+06
6.13E+06
4.50E+06
457767
2.64E+06
3.90E+06
3.05E+06
2.03E+06
3.08E+06
1.42E+06
1.78E+06
2.99E+06
1.37E+07
5.22E+06
2.41E+06
4.97E+06
2.05E+06
7.98E+06
4.02E+06
3.73E+06
1.61E+06
2.84E+06
2.07E+06
1.26E+06
1.10E+06
2.29E+06
3.83E+06
5.56E+06
1.20E+06
2.24E+06
2.74E+06
4.92E+06
2.00E+06
2.82E+06
695262
1.35E+06
5.17E+06
5.88E+06
8.07E+06
9.44E+06
2.75E+06
1.33E+06
5.28E+06
3.35E+06
6.75E+06
5.00E+06
3.86E+06
951208
3.84E+06
2.11E+06
3.80E+06
5.33E+06
3.93E+06
712862
557220
3.97E+06
2.63E+06
1.25E+06
2.48E+06
6.36E+06
1.18E+06
650513
3.79E+06
4.62E+06
8.50E+06
881239
5.31E+06
2.58E+06
4.26E+06
818553
3.65E+06
6.19E+06
5.88E+06
1.87E+06
310006
4.10E+06
7.97E+06
868614
3.07E+06
6.61E+06
6.36E+06
917282
2.27E+06
1.83E+06
3.33E+06
3.53E+06
4.72E+06
4.60E+06
3.18E+06
1.44E+07
1.60E+06
544933
1.81E+06
2.78E+06
8.11E+06
1.43E+06
5.58E+06
8.71E+06
4.18E+06
6.11E+06
778689
1.96E+06
2.03E+06
2.01E+06
2.15E+06
4.58E+06
2.81E+06
3.62E+06
1.86E+06
2.21E+06
7.06E+06
2.82E+06
927487
319721
2.46E+06
1.52E+06
3.05E+06
2.28E+06
5.54E+06
7.26E+06
6.64E+06
4.49E+06
3.64E+06
7.20E+06
3.89E+06
3.95E+06
3.35E+06
129555
3.83E+06
9.70E+06
4.04E+06
3.18E+06
5.47E+06
4.46E+06
3.47E+06
696630
1.14E+06
1.42E+06
4.44E+06
4.55E+06
1.73E+06
4.17E+06
3.17E+06
2.86E+06
4.62E+06
7.31E+06
1.25E+06
3.08E+06
956835
1.63E+06
933138
3.55E+06
793994
3.46E+06
293904
1.11E+06
4.48E+06
2.81E+06
3.28E+06
4.32E+06
2.88E+06
1.80E+06
4.27E+06
1.71E+07
3.96E+06
3.64E+06
2.08E+06
1.05E+06
2.88E+06
2.23E+06
4.13E+06
2.64E+06
7.35E+06
698466
2.85E+06
4.23E+06
1.37E+06
3.33E+06
288803
122218
2.89E+06
2.51E+06
1.71E+06
8.78E+06
4.11E+06
1.81E+06
2.76E+06
977721
2.10E+06
3.95E+06
625546
1.50E+06
1.25E+06
7.97E+06
6.17E+06
2.69E+06
1.35E+06
2.23E+06
4.14E+06
3.61E+06
1.63E+07
1.09E+07
2.14E+06
1.82E+06
913433
3.29E+06
5.02E+06
3.44E+06
937564
3.25E+06
4.07E+06
126883
1.97E+06
3.33E+06
986330
106880
3.52E+06
2.98E+06
3.63E+06
5.93E+06
1.78E+06
566202
3.85E+06
2.55E+06
2.00E+06
5.56E+06
84840
517083
4.16E+06
3.69E+06
1.98E+06
448545
752151
1.20E+06
1.60E+06
1.73E+06
885298
2.11E+06
1.81E+06
6.23E+06
2.49E+06
5.98E+06
3.12E+06
4.11E+06
4.45E+06
8.59E+06
951057
608467
7.03E+06
1.00E+06
1.90E+06
1.33E+06
6.57E+06
1.33E+07
2.61E+06
2.54E+06
3.93E+06
3.11E+06
2.42E+06
3.96E+06
1.49E+06
3.15E+06
4.29E+06
3.61E+06
3.26E+06
4.38E+06
1.72E+07
3.41E+06
7.20E+06
6.73E+06
6.34E+06
507357
1.36E+06
1.38E+07
2.36E+06
3.65E+06
6.89E+06
2.91E+06
2.33E+06
6.47E+06
5.24E+06
1.88E+06
6.91E+06
8.77E+06
588741
1.83E+06
1.61E+06
4.71E+06
1.74E+07
810522
3.61E+06
1.15E+07
1.49E+06
3.90E+06
1.65E+06
2.17E+06
1.51E+06
836513
2.30E+06
1.08E+06
4.64E+06
1.21E+07
5.86E+06
75486
1.28E+06
1.21E+06
2.52E+06
8.57E+06
1.22E+07
3.09E+06
1.26E+06
3.94E+06
3.94E+06
1.25E+06
1.26E+07
953530
3.10E+06
4.99E+06
1.30E+06
2.91E+06
443872
6.64E+06
252076
1.60E+06
3.07E+06
628979
5.09E+06
7.85E+06
741730
583775
5.41E+06
3.55E+06
2.03E+06
3.66E+06
374745
4.51E+06
1.02E+07
4.11E+06
876415
2.68E+06
3.37E+06
5.13E+06
3.73E+06
6.43E+06
1.05E+07
1.58E+06
5.98E+06
4.77E+06
1.70E+06
1.63E+06
1.82E+06
3.76E+06
5.20E+06
7.14E+06
986316
2.65E+06
3.58E+06
87639
211325
4.31E+06
4.24E+06
5.79E+06
2.98E+06
5.10E+06
2.45E+06
1.11E+06
2.27E+06
2.61E+06
7.95E+06
4.49E+06
1.81E+06
1.04E+06
303684
3.54E+06
7.11E+06
3.84E+06
3.62E+06
7.92E+06
2.76E+06
2.83E+06
8.83E+06
9.60E+06
2.89E+06
187728
2.06E+06
49131
2.94E+06
1.50E+06
7.25E+06
6.48E+06
4.90E+06
1.96E+06
5.78E+06
2.75E+06
5.83E+06
3.40E+06
230153
2.60E+06
9.71E+06
4.79E+06
5.36E+06
2.66E+06
7.71E+06
1.33E+06
1.92E+06
2.93E+06
2.32E+06
2.31E+06
4.16E+06
5.80E+06
2.55E+06
646909
1.10E+07
2.76E+06
286307
5.00E+06
8.74E+06
108084
6.40E+06
3.26E+06
317694
804302
1.18E+06
1.55E+06
2.59E+06
8.09E+06
976810
598691
2.89E+06
160917
6.25E+06
6.24E+06
5.31E+06
935751
5.09E+06
5.39E+06
1.55E+06
2.27E+07
8.46E+06
58009
1.23E+06
2.94E+06
2.28E+06
1.36E+07
1.92E+06
1.58E+06
7.15E+06
1.02E+07
6.53E+06
2.70E+06
577621
2.29E+06
9.32E+06
2.16E+06
6.30E+06
2.72E+06
3.96E+06
7.46E+06
4.23E+06
1.16E+07
7.28E+06
4.83E+06
2.64E+06
557833
2.95E+06
1.00E+06
3.29E+06
2.88E+06
3.95E+06
2.87E+06
2.36E+06
2.09E+06
3.37E+06
8.24E+06
1.52E+06
3.34E+06
3.44E+06
1.62E+06
1.04E+06
7.24E+06
4.76E+06
393390
1.91E+06
6.37E+06
2.92E+06
2.68E+06
5.08E+06
3.66E+06
7.58E+06
3.90E+06
4.00E+06
1.88E+06
3.41E+06
3.25E+06
2.95E+06
2.22E+06
1.02E+07
997490
3.88E+06
1.64E+06
3.40E+06
4.02E+06
1.13E+06
1.64E+06
2.31E+06
1.91E+06
6.74E+06
2.38E+06
4.47E+06
5.52E+06
2.40E+07
2.15E+06
1.19E+07
9.18E+06
4.19E+06
1.53E+06
5.69E+06
9.65E+06
3.02E+06
1.35E+07
1.83E+06
3.36E+06
5.85E+06
4.59E+06
1.31E+06
9.40E+06
7.91E+06
3.73E+06
7.52E+06
6.22E+06
1.47E+06
2.13E+06
2.76E+06
3.44E+06
1.89E+07
3.06E+06
3.35E+06
2.41E+06
1.08E+07
5.11E+06
5.87E+06
2.39E+06
8.54E+06
1.45E+06
6.16E+06
4.95E+06
2.13E+06
2.86E+06
2.42E+06
5.76E+06
6.01E+06
446936
1.26E+06
866464
6.38E+06
2.95E+06
9.01E+06
8.10E+06
1.39E+06
3.41E+06
5.64E+06
349358
1.01E+07
1.40E+06
2.21E+06
867271
2.68E+06
878941
1.68E+06
1.89E+06
1.30E+07
2.17E+06
8.49E+06
3.70E+06
1.73E+06
7.02E+06
2.24E+06
4.27E+06
7.94E+06
3.11E+06
8.80E+06
4.05E+06
2.04E+06
6.44E+06
4.25E+06
2.67E+06
5.48E+06
2.40E+06
5.86E+06
1.30E+06
988318
1.51E+06
1.98E+06
2.40E+06
2.13E+06
2.84E+06
379440
6.29E+06
987098
1.73E+06
4.83E+06
4.73E+06
7.11E+06
2.25E+06
6.26E+06
1.15E+06
6.76E+06
405306
2.57E+06
3.59E+06
134204
4.26E+06
5.96E+06
2.51E+06
1.03E+06
1.67E+06
5.62E+06
5.07E+06
2.69E+06
4.08E+06
1.98E+07
5.15E+06
5.68E+06
4.60E+06
4.81E+06
4.50E+06
4.31E+06
960827
5.22E+06
3.67E+06
2.69E+06
2.09E+06
1.15E+06
1.42E+07
1.02E+07
2.47E+06
3.12E+06
1.09E+07
3.39E+06
148967
5.91E+06
6.58E+06
5.37E+06
554109
8.94E+06
5.76E+06
1.66E+06
1.05E+07
151402
1.93E+06
8.66E+06
978900
1.85E+06
1.77E+06
912316
2.69E+06
3.16E+06
2.35E+06
7.83E+06
2.12E+06
9.22E+06
3.47E+06
690905
1.46E+06
4.07E+06
2.35E+06
2.26E+06
3.11E+06
1.09E+06
1.13E+06
671226
1.63E+07
2.79E+06
507005
1.36E+06
8.14E+06
1.49E+06
1.43E+06
3.28E+06
1.71E+06
107671
7.67E+06
5.68E+06
3.37E+06
8.88E+06
972077
690521
2.48E+06
208925
1.50E+06
9.72E+06
4.54E+06
2.26E+06
3.33E+06
6.52E+06
3.30E+06
2.58E+06
2.07E+06
5.99E+06
2.71E+06
2.28E+06
3.00E+06
2.64E+06
3.53E+06
8.95E+06
5.60E+06
3.71E+06
2.91E+06
7.21E+06
2.17E+06
953795
1.26E+07
7.22E+06
2.16E+06
1.80E+06
2.70E+06
1.16E+06
9.28E+06
917893
6.87E+06
7.71E+06
420130
2.89E+06
3.33E+06
8.97E+06
6.63E+06
928301
4.87E+06
1.94E+07
1.16E+06
4.19E+06
2.50E+06
4.08E+06
2.40E+06
1.48E+06
693061
4.94E+06
2.99E+06
647039
3.40E+06
5.59E+06
1.71E+06
3.85E+06
920639
1.95E+06
1.46E+07
2.09E+06
136159
191216
4.31E+06
2.26E+07
1.84E+06
6.35E+06
814014
1.24E+06
2.08E+06
2.28E+06
1.02E+07
4.17E+06
1.60E+06
2.99E+06
7.04E+06
1.11E+06
2.52E+06
3.47E+06
1.67E+07
5.48E+06
6.37E+06
3.06E+06
6.30E+06
3.75E+06
5.74E+06
6.13E+06
3.68E+06
2.78E+06
661541
1.95E+06
5.17E+06
2.46E+06
4.73E+06
3.56E+06
1.19E+07
1.03E+06
1.27E+06
9.38E+06
5.22E+06
3.47E+06
1.05E+06
3.25E+06
324804
5.02E+06
89828
4.07E+06
5.70E+06
3.84E+06
1.08E+06
1.06E+06
1.95E+06
3.13E+06
7.97E+06
4.69E+06
2.89E+06
417064
1.04E+06
2.08E+06
3.74E+06
4.49E+06
2.33E+06
2.40E+06
4.46E+06
798171
1.02E+07
2.98E+06
3.95E+06
294545
1.68E+07
1.56E+06
144749
6.59E+06
2.26E+06
1.87E+06
3.08E+06
3.51E+06
8.34E+06
3.00E+06
3.85E+06
4.07E+06
2.51E+06
8.67E+06
1.73E+06
7.20E+06
382310
5.59E+06
782021
2.23E+06
3.09E+06
5.55E+06
4.96E+06
584193
1.62E+06
3.21E+06
2.31E+06
1.68E+06
1.40E+06
872913
1.95E+06
1.38E+06
163282
5.19E+06
4.30E+06
3.82E+06
4.13E+06
324007
1.76E+06
4.13E+06
5.42E+06
1.53E+06
4.00E+06
4.60E+06
4.81E+06
4.81E+06
2.99E+06
1.57E+06
6.37E+06
472620
2.91E+06
4.40E+06
3.26E+06
7.13E+06
1.35E+06
2.32E+06
3.20E+06
1.00E+06
5.43E+06
852960
6.50E+06
3.31E+06
1.50E+06
1.09E+06
3.19E+06
2.35E+06
3.47E+06
1.76E+07
473375
2.47E+06
3.66E+06
2.29E+06
3.53E+06
3.94E+06
692880
1.61E+06
426886
3.21E+06
1.27E+06
717633
2.53E+06
6.94E+06
1.10E+06
4.43E+06
1.42E+06
2.48E+06
5.48E+06
2.61E+06
4.87E+06
5.68E+06
1.54E+06
4.16E+06
2.37E+06
1.98E+06
5.42E+06
941174
3.36E+06
6.22E+06
3.18E+06
8.23E+06
5.30E+06
2.14E+06
4.97E+06
208222
2.40E+06
544443
1.91E+06
6.61E+06
400686
4.36E+06
7.26E+06
5.03E+06
7.27E+06
1.30E+06
5.69E+06
6.96E+06
2.03E+06
560028
3.29E+06
1.26E+07
3.87E+06
292972
6.28E+06
867767
7.43E+06
4.10E+06
123735
2.69E+06
3.74E+06
1.98E+06
3.91E+06
3.68E+06
6.03E+06
5.52E+06
6.15E+06
6.24E+06
3.09E+06
4.96E+06
3.33E+06
5.46E+06
5.35E+06
7.39E+06
2.80E+06
1.79E+06
2.45E+06
1.36E+06
5.32E+06
1.06E+06
7.83E+06
1.34E+07
1.28E+06
1.31E+06
3.35E+06
440241
7.02E+06
4.20E+06
3.05E+06
3.01E+06
6.41E+06
1.55E+06
835354
4.87E+06
2.01E+06
2.94E+06
2.29E+06
1.48E+06
1.34E+06
3.39E+06
3.86E+06
1.58E+06
2.12E+06
5.25E+06
2.67E+06
1.60E+06
2.31E+06
6.66E+06
2.57E+06
1.98E+06
2.05E+06
4.37E+06
668873
3.35E+06
1.74E+06
728187
3.39E+06
4.54E+06
1.02E+07
3.14E+06
9.20E+06
3.22E+06
32000
1.89E+06
5.33E+06
318302
8.51E+06
3.35E+06
2.76E+06
3.78E+06
5.27E+06
1.25E+06
3.20E+06
3.40E+06
1.70E+06
438692
2.46E+06
180587
1.05E+06
6.28E+06
2.71E+06
4.21E+06
2.96E+06
1.61E+06
4.83E+06
1.64E+06
3.83E+06
3.80E+06
4.02E+06
1.22E+06
1.96E+06
2.85E+06
1.49E+06
7.91E+06
2.90E+06
274379
4.70E+06
4.89E+06
5.60E+06
1.03E+07
2.88E+06
8.24E+06
7.25E+06
635360
3.92E+06
5.09E+06
5.53E+06
3.51E+06
4.82E+06
3.99E+06
1.32E+06
4.57E+06
2.98E+06
673796
5.33E+06
1.76E+06
381318
4.27E+06
3.43E+06
8.56E+06
2.84E+06
429426
3.73E+06
3.14E+06
1.21E+06
2.64E+06
1.90E+06
1.38E+06
1.87E+06
4.59E+06
5.92E+06
653179
5.30E+06
8.64E+06
3.58E+06
119975
1.99E+06
2.40E+06
2.11E+06
1.52E+06
9.11E+06
1.14E+06
1.83E+06
7.38E+06
1.05E+06
3.18E+06
2.43E+06
1.64E+06
6.85E+06
2.16E+06
3.06E+06
2.16E+06
4.35E+06
5.09E+06
1.16E+07
3.75E+06
1.03E+06
2.61E+06
3.52E+06
3.37E+06
1.70E+06
716701
1.26E+07
3.96E+06
5.21E+06
2.27E+06
6.08E+06
3.67E+06
1.30E+06
3.39E+06
1.31E+06
3.46E+06
4.91E+06
9.56E+06
3.85E+06
[truncated: 27,794 more rows]
