# Supplementary material for: ChemRAP uncovers specific mRNA translation regulation via RNA 5′ phospho-methylation
Source: EMBO Rep. 2024 Jan 23;25(3):1570–88. doi: 10.1038/s44319-024-00059-z (PMC10933402; doi:10.1038/s44319-024-00059-z)
Supplement: Supplementary file 10 — Source Data Fig. 6 [file 44319_2024_59_MOESM10_ESM.zip › Figure 6/Figure 6H/Figure 6H.xls]

## Sheet: Sheet1
Figure 3G (LRPPRC)	HeLa-S3-FlpIn-WT#1	HeLa-S3-FlpIn-WT#2	HeLa-S3-FlpIn-WT#3	HeLa-S3-FlpIn-WT#4	HeLa-S3-FlpIn-BCDIN3D-KO#1	HeLa-S3-FlpIn-BCDIN3D-KO#2	HeLa-S3-FlpIn-BCDIN3D-KO#3	HeLa-S3-FlpIn-BCDIN3D-KO#4
Cytoplasm	0.05	0	0	0.096	0.08	0.007	0	0.161
Mitochondria	1	1	1	1	0.664	0.498	0.202	0.505
Figure 3G (PGK1)	HeLa-S3-FlpIn-WT#1	HeLa-S3-FlpIn-WT#2	HeLa-S3-FlpIn-WT#3	HeLa-S3-FlpIn-BCDIN3D-KO#1	HeLa-S3-FlpIn-BCDIN3D-KO#2	HeLa-S3-FlpIn-BCDIN3D-KO#3
Cytoplasm	0.579	0.759	1.21	0.836	0.791	0.847
Mitochondria	1	1	1	1.01	0.888	1.053
Figure 3G (EPRS)	HeLa-S3-FlpIn-WT#1	HeLa-S3-FlpIn-WT#2	HeLa-S3-FlpIn-WT#3	HeLa-S3-FlpIn-WT#4	HeLa-S3-FlpIn-BCDIN3D-KO#1	HeLa-S3-FlpIn-BCDIN3D-KO#2	HeLa-S3-FlpIn-BCDIN3D-KO#3	HeLa-S3-FlpIn-BCDIN3D-KO#4
Cytoplasm	0.185	0.133	0.457	0.167	0.247	0.125	0.37	0.179
Mitochondria	1	1	1	1	1.179	0.718	1.075	0.809
Figure 3G (MARS)	HeLa-S3-FlpIn-WT#1	HeLa-S3-FlpIn-WT#2	HeLa-S3-FlpIn-WT#3	HeLa-S3-FlpIn-WT#4	HeLa-S3-FlpIn-BCDIN3D-KO#1	HeLa-S3-FlpIn-BCDIN3D-KO#2	HeLa-S3-FlpIn-BCDIN3D-KO#3	HeLa-S3-FlpIn-BCDIN3D-KO#4
Cytoplasm	0.112	0.207	0.555	0.248	0.1	0.202	0.341	0.108
Mitochondria	1	1	1	1	0.848	0.67	0.72	0.434
