# Supplementary material for: ChemRAP uncovers specific mRNA translation regulation via RNA 5′ phospho-methylation
Source: EMBO Rep. 2024 Jan 23;25(3):1570–88. doi: 10.1038/s44319-024-00059-z (PMC10933402; doi:10.1038/s44319-024-00059-z)
Supplement: Supplementary file 10 — Source Data Fig. 6 [file 44319_2024_59_MOESM10_ESM.zip › Figure 6/Figure 6I/Figure 6I.xls]

## Sheet: Sheet1
Figure 6I (Image J quantification)	GFP	MitoTracker
0	13	21
1	9.402	21.285
2	12.05	13.648
3	18.893	42.633
4	54.931	65.536
5	121.512	76.235
6	228.176	98.192
7	254.215	98.023
8	235.078	87.751
9	114.289	53.191
10	61.302	63.33
11	230.77	145.674
12	255	129.144
13	255	103.008
14	255	116.617
15	254.909	123.605
16	239.715	134.693
17	226.742	134.432
18	247.579	71.511
19	255	87.795
20	255	132.346
21	255	162.814
22	181.234	137.537
23	95.736	79.628
24	40.904	49.883
25	18.91	33.344
26	14.882	21.47
27	11.553	23.312
28	11.747	41.123
29	24.087	32.233
30	7.684	23.185
31	10.888	19.891
32	7.153	24.985
33	5.311	24.469
34	6.055	21.769
35	8.488	18.713
36	7.634	27.233
37	9.222	14.667
38	6.957	13.529
39	4.665	16.314
40	4.371	14.423
41	10.723	24.778
42	6.629	21.934
43	5.828	12.198
44	8.318	17.531
45	7.583	18.62
46	6.683	18.573
47	5.23	17.315
48	6.103	18.594
49	7.358	18.818
50	8.319	22.774
51	8.565	14.741
52	7.9	17.466
53	8.004	8.869
54	4.953	20.142
55	7.969	23.928
56	4.257	19.912
57	10.053	27.925
58	8.009	42.433
59	7.292	17.001
60	3.942	17.995
61	26.962	35.702
62	42.354	55.89
63	43.739	53.806
64	43.193	52.497
65	56.314	59.619
66	89.56	88.268
67	200.382	122.675
68	255	134.846
69	255	123.633
70	255	113.093
71	255	118.105
72	255	142.401
73	255	136.09
74	248.778	141
75	255	207.647
76	255	172.197
77	255	97.736
78	229.77	41.595
79	96.258	19.103
80	7.16	29.726
81	27.426	32.914
82	21.686	47.109
83	27.698	53.682
84	28.459	49.85
85	20.299	34.575
86	3.146	25.763
87	7.942	24.602
88	12.779	25.742
89	14.055	24.251
90	14.416	23.983
91	22.875	38.75
92	18.187	47.306
93	16.179	37.307
94	14.949	46.476
95	12.964	27.18
96	14.477	36.451
97	11.351	29.103
98	11.182	24.551
99	9.584	18.704
100	8.045	20.104
101	13.661	31.558
102	26.439	25.242
103	33.342	34.791
104	31.036	33.107
105	34.588	33.551
106	46.555	25.541
107	62.791	39.654
108	80.177	66.238
109	139.837	135.643
110	211.684	151.825
111	147	127
