# Supplementary material for: ChemRAP uncovers specific mRNA translation regulation via RNA 5′ phospho-methylation
Source: EMBO Rep. 2024 Jan 23;25(3):1570–88. doi: 10.1038/s44319-024-00059-z (PMC10933402; doi:10.1038/s44319-024-00059-z)
Supplement: Supplementary file 10 — Source Data Fig. 6 [file 44319_2024_59_MOESM10_ESM.zip › Figure 6/Figure 6B/Figure 6B.xls]

## Sheet: Sheet1
Figure 6B	HeLa-S3-FlpIn-Control#1	HeLa-S3-FlpIn-Control#2	HeLa-S3-FlpIn-Control#3	HeLa-S3-FlpIn-BCDIN3D-KO#1	HeLa-S3-FlpIn-BCDIN3D-KO#2	HeLa-S3-FlpIn-BCDIN3D-KO#3
LRPPRC/bTUB	1	1	1	1.327	1.547	1.714
