# Supplementary material for: ChemRAP uncovers specific mRNA translation regulation via RNA 5′ phospho-methylation
Source: EMBO Rep. 2024 Jan 23;25(3):1570–88. doi: 10.1038/s44319-024-00059-z (PMC10933402; doi:10.1038/s44319-024-00059-z)
Supplement: Supplementary file 10 — Source Data Fig. 6 [file 44319_2024_59_MOESM10_ESM.zip › Figure 6/Figure 6C/Figure 6C_PGK1.xls]

## Sheet: PGK1
PGK1 Repeat#1	HeLa-S3-FlpIn-Ct	HeLa-S3-FlpIn-BCDIN3D-KO-CT	HeLa-S3-FlpIn /Average Ct	HeLa-S3-FlpIn-BCDIN3D-KO-Ct /Average Ct		PGK1 Repeat#2	HeLa-S3-FlpIn-Ct	HeLa-S3-FlpIn-BCDIN3D-KO-CT	HeLa-S3-FlpIn /Average Ct	HeLa-S3-FlpIn-BCDIN3D-KO-Ct /Average Ct
Fraction#1	26.8983	25.0793	0.0770253	0.201189		Fraction#1	26.8503	25.0134	0.0713313	0.203708
Fraction#2	26.1075	24.7157	0.133259	0.258858		Fraction#2	26.1052	24.6197	0.119557	0.267621
Fraction#3	25.954	24.1135	0.148217	0.392946		Fraction#3	25.7708	24.019	0.150742	0.405821
Fraction#4	25.3545	26.8036	0.224581	0.0608866		Fraction#4	24.8944	26.7916	0.276741	0.0593887
Fraction#5	23.5443	22.1053	0.787619	1.58077		Fraction#5	23.3469	22.0654	0.808957	1.57194
Fraction#6	21.7039	21.7253	2.82039	2.05704		Fraction#6	21.5938	21.6596	2.72683	2.08245
Fraction#7	21.9797	22.0185	2.32961	1.67876		Fraction#7	21.8473	21.962	2.28745	1.68875
Fraction#8	21.7241	20.9681	2.78122	3.4769		Fraction#8	21.6371	20.9231	2.64618	3.46978
Fraction#9	20.9565	21.2253	4.73488	2.9091		Fraction#9	20.9206	21.1836	4.34806	2.89659
Fraction#10	21.5623	22.5541	3.11126	1.15811		Fraction#10	21.2585	22.4815	3.4402	1.17811
Fraction#11	21.5318	21.2142	3.17778	2.93169		Fraction#11	21.4877	21.1544	2.93485	2.95569
Fraction#12	21.0808	20.6679	4.34393	4.2812		Fraction#12	20.7794	20.742	4.79534	3.93391
Fraction#13	21.6194	19.8307	2.99051	7.64847		Fraction#13	21.4295	19.8019	3.05578	7.54767
Average Ct	23.1998	22.7659				Average Ct	23.041	22.7179
Figure 3C (PGK1 normalized to average Ct)	HeLa-S3-FlpIn	HeLa-S3-FlpIn-BCDIN3D-KO
Fraction#1	0.0741783	0.202448
Fraction#2	0.126408	0.26324
Fraction#3	0.14948	0.399383
Fraction#4	0.250661	0.0601376
Fraction#5	0.798288	1.57636
Fraction#6	2.77361	2.06974
Fraction#7	2.30853	1.68375
Fraction#8	2.7137	3.47334
Fraction#9	4.54147	2.90284
Fraction#10	3.27573	1.16811
Fraction#11	3.05631	2.94369
Fraction#12	4.56963	4.10755
Fraction#13	3.02314	7.59807
