# Supplementary material for: ChemRAP uncovers specific mRNA translation regulation via RNA 5′ phospho-methylation
Source: EMBO Rep. 2024 Jan 23;25(3):1570–88. doi: 10.1038/s44319-024-00059-z (PMC10933402; doi:10.1038/s44319-024-00059-z)
Supplement: Supplementary file 10 — Source Data Fig. 6 [file 44319_2024_59_MOESM10_ESM.zip › Figure 6/Figure 6C/Figure 6C_B2M.xls]

## Sheet: B2M
B2M Repeat#1	HeLa-S3-FlpIn-Ct	HeLa-S3-FlpIn-BCDIN3D-KO-CT	HeLa-S3-FlpIn /Average Ct	HeLa-S3-FlpIn-BCDIN3D-KO-Ct /Average Ct		B2M Repeat#2	HeLa-S3-FlpIn-Ct	HeLa-S3-FlpIn-BCDIN3D-KO-CT	HeLa-S3-FlpIn /Average Ct	HeLa-S3-FlpIn-BCDIN3D-KO-Ct /Average Ct
Fraction#1	22.4266	20.8167	0.0524648	0.116499		Fraction#1	22.3159	20.6969	0.0593346	0.120837
Fraction#2	21.4518	20.4194	0.103112	0.15344		Fraction#2	21.4207	20.416	0.110358	0.146817
Fraction#3	21.2467	19.7957	0.118865	0.236416		Fraction#3	21.3029	19.077	0.119743	0.371407
Fraction#4	20.116	18.923	0.260279	0.43289		Fraction#4	19.8707	18.923	0.323138	0.413235
Fraction#5	18.7621	18.4015	0.665248	0.621426		Fraction#5	18.8149	17.9419	0.671764	0.815726
Fraction#6	17.6724	18.4263	1.41589	0.610798		Fraction#6	17.7154	18.4247	1.4395	0.58372
Fraction#7	18.0713	18.273	1.07381	0.679314		Fraction#7	18.0094	18.292	1.17408	0.639947
Fraction#8	17.2795	17.4245	1.85914	1.22318		Fraction#8	17.3358	17.5724	1.87278	1.05383
Fraction#9	16.6319	16.8257	2.91234	1.85239		Fraction#9	17.8499	16.8702	1.31134	1.71458
Fraction#10	16.267	16.4623	3.7505	2.38311		Fraction#10	16.2031	16.603	4.10625	2.06352
Fraction#11	14.7957	13.7262	10.3994	15.8778		Fraction#11	14.7646	13.704	11.1296	15.3912
Fraction#12	13.3681	13.0871	27.9728	24.7268		Fraction#12	13.288	13.2556	30.9739	21.0026
Fraction#13	13.9274	14.1658	18.9836	11.7072		Fraction#13	13.9531	14.2684	19.5328	10.4084
Average Ct	18.1741	17.7151				Average Ct	18.241	17.6481
Figure 3C (B2M normalized to average Ct)	HeLa-S3-FlpIn	HeLa-S3-FlpIn-BCDIN3D-KO
Fraction#1	0.0558997	0.118668
Fraction#2	0.106735	0.150129
Fraction#3	0.119304	0.303911
Fraction#4	0.291708	0.423062
Fraction#5	0.668506	0.718576
Fraction#6	1.4277	0.597259
Fraction#7	1.12395	0.659631
Fraction#8	1.86596	1.1385
Fraction#9	2.11184	1.78349
Fraction#10	3.92838	2.22331
Fraction#11	10.7645	15.6345
Fraction#12	29.4733	22.8647
Fraction#13	19.2582	11.0578
