# Supplementary material for: ChemRAP uncovers specific mRNA translation regulation via RNA 5′ phospho-methylation
Source: EMBO Rep. 2024 Jan 23;25(3):1570–88. doi: 10.1038/s44319-024-00059-z (PMC10933402; doi:10.1038/s44319-024-00059-z)
Supplement: Supplementary file 10 — Source Data Fig. 6 [file 44319_2024_59_MOESM10_ESM.zip › Figure 6/Figure 6C/Figure 6C_LRPPRC.xls]

## Sheet: LRPPRC
LRPPRC Repeat#1	HeLa-S3-FlpIn-Ct	HeLa-S3-FlpIn-BCDIN3D-KO-CT	HeLa-S3-FlpIn /Average Ct	HeLa-S3-FlpIn-BCDIN3D-KO-Ct /Average Ct		LRPPRC Repeat#2	HeLa-S3-FlpIn-Ct	HeLa-S3-FlpIn-BCDIN3D-KO-CT	HeLa-S3-FlpIn /Average Ct	HeLa-S3-FlpIn-BCDIN3D-KO-Ct /Average Ct
Fraction#1	28.5988	26.9158	0.0791397	0.225208		Fraction#1	28.2507	27.0376	0.0891938	0.197183
Fraction#2	28.0155	26.6678	0.118575	0.267435		Fraction#2	27.9236	26.5965	0.111893	0.267696
Fraction#3	27.966	25.9954	0.122711	0.42623		Fraction#3	27.5681	25.9407	0.14316	0.42174
Fraction#4	26.1643	28.3077	0.427822	0.0858152		Fraction#4	25.804	27.7657	0.486253	0.119037
Fraction#5	24.5276	24.2947	1.33024	1.38548		Fraction#5	24.4197	24.1561	1.26931	1.453
Fraction#6	23.7414	24.1561	2.29404	1.52517		Fraction#6	23.6557	23.807	2.15556	1.85083
Fraction#7	23.6377	23.807	2.46513	1.94275		Fraction#7	23.4451	23.6628	2.49431	2.04537
Fraction#8	23.619	22.4371	2.49723	5.02104		Fraction#8	23.6111	22.5492	2.22321	4.42588
Fraction#9	22.404	22.7832	5.79713	3.95004		Fraction#9	22.404	22.7832	5.13297	3.76314
Fraction#10	23.1714	24.2774	3.40574	1.40224		Fraction#10	22.9892	24.336	3.42144	1.28271
Fraction#11	23.605	23.5452	2.52152	2.3293		Fraction#11	23.4706	23.6219	2.45076	2.10415
Fraction#12	23.8213	23.9937	2.17044	1.70692		Fraction#12	23.6236	24.0852	2.20414	1.52617
Fraction#13	25.1768	24.1535	0.848222	1.52792		Fraction#13	24.9925	24.2221	0.853368	1.38804
Average Ct	24.9393	24.7651				Average Ct	24.7638	24.6952
Figure 3C (LRPPRC normalized to average Ct)	HeLa-S3-FlpIn	HeLa-S3-FlpIn-BCDIN3D-KO
Fraction#1	0.0841668	0.211195
Fraction#2	0.115234	0.267566
Fraction#3	0.132936	0.423985
Fraction#4	0.457037	0.102426
Fraction#5	1.29977	1.41924
Fraction#6	2.2248	1.688
Fraction#7	2.47972	1.99406
Fraction#8	2.36022	4.72346
Fraction#9	5.46505	3.85659
Fraction#10	3.41359	1.34247
Fraction#11	2.48614	2.21673
Fraction#12	2.18729	1.61655
Fraction#13	0.850795	1.45798
